# Supplementary material for: Triethyl­ammonium 1,1′-binaphthyl-2,2′-diyl phosphate
Source: Acta Crystallogr Sect E Struct Rep Online. 2010 Jun 16;66(Pt 7):o1625. doi: 10.1107/S160053681002026X (PMC3006757; doi:10.1107/S160053681002026X)
Supplement: Supplementary file 2 [file e-66-o1625-Isup2.hkl]

# 
# h,k,l, Fc-squared, Fo-squared, sigma(Fo-squared) and status flag 
# 
data_I
_shelx_title ' 2 in P2(1)2(1)2(1)' 
_shelx_refln_list_code          4 
_shelx_F_calc_maximum      183.38 
_exptl_crystal_F_000       952.00 
_reflns_d_resolution_high  0.7508 
 
loop_ 
 _symmetry_equiv_pos_as_xyz 
 'x, y, z' 
 '-x+1/2, -y, z+1/2' 
 '-x, y+1/2, -z+1/2' 
 'x+1/2, -y+1/2, -z' 
 
_cell_length_a     8.4605 
_cell_length_b    13.3603 
_cell_length_c    20.5688 
_cell_angle_alpha  90.000 
_cell_angle_beta   90.000 
_cell_angle_gamma  90.000 
 
_shelx_F_squared_multiplier     1.000 
 
loop_ 
 _refln_index_h 
 _refln_index_k 
 _refln_index_l 
 _refln_F_squared_calc 
 _refln_F_squared_meas 
 _refln_F_squared_sigma 
 _refln_observed_status 
   2   0   0       46.86       59.78      1.29 o 
   4   0   0      767.84      709.73      8.27 o 
   6   0   0      373.71      346.81      5.77 o 
   8   0   0      308.19      333.31      9.72 o 
   1   1   0     1916.48     2024.01     24.18 o 
   2   1   0     5305.38     5505.49     39.37 o 
   3   1   0     1025.55     1148.28      9.05 o 
   4   1   0      378.79      392.87      3.92 o 
   5   1   0       46.45       53.90      1.33 o 
   6   1   0       41.89       63.19      1.75 o 
   7   1   0      308.93      291.47      4.12 o 
   8   1   0       21.41       18.47      2.07 o 
   0   2   0    31379.61    30118.59    302.22 o 
   1   2   0       69.18       97.85      1.44 o 
   2   2   0     3515.10     3592.41     27.89 o 
   3   2   0      833.09      823.53      7.37 o 
   4   2   0      101.41       90.00      1.49 o 
   5   2   0      201.81      190.06      2.52 o 
   6   2   0      176.03      175.65      3.42 o 
   7   2   0        0.08        1.25      1.33 o 
   8   2   0      153.24      158.03      6.12 o 
   9   2   0      229.08      207.78     14.28 o 
   1   3   0     1151.81     1307.52     10.98 o 
   2   3   0      210.13      260.61      3.03 o 
   3   3   0       75.36       88.01      1.59 o 
   4   3   0     1678.06     1801.18     15.44 o 
   5   3   0      471.76      524.52      6.56 o 
   6   3   0      230.92      246.05      4.20 o 
   7   3   0      108.30      107.21      3.06 o 
   8   3   0      122.01       96.28      5.87 o 
   9   3   0        1.32        0.07      5.74 o 
   0   4   0     3810.28     3401.60     34.41 o 
   1   4   0      240.63      209.26      2.29 o 
   2   4   0     1225.14     1211.78     10.96 o 
   3   4   0      206.99      202.25      2.61 o 
   4   4   0      321.43      262.27      3.43 o 
   5   4   0      321.21      284.57      4.06 o 
   6   4   0        8.94        9.15      1.36 o 
   7   4   0        4.80        7.46      1.55 o 
   8   4   0        8.99        6.73      3.03 o 
   9   4   0       82.74       77.05     10.50 o 
   1   5   0     1074.03      934.64      7.72 o 
   2   5   0     1791.38     1954.36     15.76 o 
   3   5   0      811.72      847.96      8.40 o 
   4   5   0      441.49      432.43      4.99 o 
   5   5   0      115.05      130.25      2.42 o 
   6   5   0      752.80      733.71      8.45 o 
   7   5   0      358.98      379.97      5.57 o 
   8   5   0       68.55       60.26      7.65 o 
   9   5   0       55.25       48.69      9.12 o 
  10   5   0        2.51       -0.20      7.39 o 
   0   6   0       13.23        0.18      0.75 o 
   1   6   0     1332.39     1419.69     11.39 o 
   2   6   0        4.68        2.01      0.80 o 
   3   6   0     2080.07     2269.57     18.64 o 
   4   6   0       21.68       49.78      1.86 o 
   5   6   0      665.98      610.09      7.78 o 
   6   6   0       46.08       60.06      2.22 o 
   7   6   0       65.62       61.66      2.46 o 
   8   6   0       10.20        6.75      3.85 o 
   9   6   0       35.12       42.74      9.45 o 
  10   6   0      153.27      162.07     16.34 o 
   1   7   0      404.10      352.59      3.67 o 
   2   7   0      231.74      201.26      2.74 o 
   3   7   0       51.14       78.62      1.97 o 
   4   7   0      670.19      731.64      7.97 o 
   5   7   0       80.15       71.27      2.39 o 
   6   7   0       21.64       18.75      1.63 o 
   7   7   0       35.70       40.32      2.78 o 
   8   7   0      173.18      175.92      9.09 o 
   9   7   0      117.77      107.06     13.00 o 
  10   7   0        8.86        8.81      9.35 o 
   0   8   0      481.38      602.68      8.50 o 
   1   8   0      229.87      229.42      3.01 o 
   2   8   0      203.18      227.03      3.10 o 
   3   8   0       44.20       44.88      1.61 o 
   4   8   0      190.61      197.66      4.19 o 
   5   8   0     1857.55     1840.96     20.86 o 
   6   8   0       71.04       73.09      2.85 o 
   7   8   0       36.59       35.83      3.88 o 
   8   8   0        9.63        9.67      4.48 o 
   9   8   0      221.84      236.28     18.13 o 
  10   8   0       23.23       18.20     10.67 o 
   1   9   0        2.01        0.46      1.01 o 
   2   9   0      344.40      321.87      4.67 o 
   3   9   0        1.04        1.78      1.21 o 
   4   9   0        0.54        0.11      1.56 o 
   5   9   0       51.06       58.40      2.18 o 
   6   9   0        0.06        0.50      2.30 o 
   7   9   0      218.13      220.76      7.72 o 
   8   9   0       51.85       45.42      6.19 o 
   9   9   0        8.90        1.65      8.34 o 
   0  10   0      106.87       95.47      3.94 o 
   1  10   0      797.90      756.77      8.20 o 
   2  10   0       52.17       46.53      2.09 o 
   3  10   0       33.36       27.73      1.83 o 
   4  10   0      481.16      458.14      6.78 o 
   5  10   0      239.80      215.16      4.84 o 
   6  10   0      172.38      156.65      6.55 o 
   7  10   0        0.04        2.72      4.70 o 
   8  10   0       30.64       28.33      9.28 o 
   9  10   0       85.59      123.84     15.09 o 
   1  11   0        1.46        2.89      1.33 o 
   2  11   0       10.41       12.81      1.76 o 
   3  11   0      316.59      338.77      5.54 o 
   4  11   0      108.65      136.48      3.91 o 
   5  11   0       38.20       42.65      3.47 o 
   6  11   0       53.48       68.43      6.03 o 
   7  11   0       54.89       48.08     10.06 o 
   8  11   0        9.83        6.41      8.44 o 
   0  12   0      183.65      158.96      4.88 o 
   1  12   0        1.29       -1.03      1.33 o 
   2  12   0      281.33      287.13      5.33 o 
   3  12   0        3.01        3.94      2.11 o 
   4  12   0      247.05      237.92      7.44 o 
   5  12   0       32.24       28.83      3.30 o 
   6  12   0        0.29       -2.79      2.79 o 
   7  12   0       33.70       30.59      4.92 o 
   1  13   0       19.31       14.42      3.07 o 
   2  13   0        3.86        9.70      3.21 o 
   3  13   0       88.31       96.90      9.98 o 
   4  13   0      300.55      298.40     10.01 o 
   5  13   0       24.09       24.12      4.14 o 
   6  13   0       51.19       39.25      5.43 o 
   7  13   0       64.72       57.60      7.33 o 
   0  14   0       65.14       75.87      9.83 o 
   1  14   0        9.60       14.64      6.31 o 
   2  14   0       77.30       69.85      6.55 o 
   3  14   0       13.38        7.29      4.49 o 
   4  14   0      104.22       89.45      7.35 o 
   5  14   0        0.76       -5.91      7.65 o 
   6  14   0        7.18        4.20      4.80 o 
   1  15   0        1.73        3.71      5.30 o 
   2  15   0       20.69       17.81      5.08 o 
   3  15   0       14.37       13.82      5.12 o 
   4  15   0      140.29      147.14     11.95 o 
   5  15   0        6.04        3.22      5.03 o 
   0  16   0        2.23        1.69      6.75 o 
   1  16   0        0.10        3.32      4.82 o 
   2  16   0        2.12        0.89      4.83 o 
   3  16   0        0.05       -4.77      4.77 o 
   4  16   0        8.04       15.63     10.16 o 
   1  17   0        4.04        2.74      6.06 o 
   2  17   0        0.31       -8.24      8.24 o 
   3  17   0        4.58        8.64     10.57 o 
   1   0   1     8207.96     8423.97    101.11 o 
   2   0   1     1175.76     1332.89     10.20 o 
   3   0   1      155.97      107.15      1.46 o 
   4   0   1       25.42       25.08      0.87 o 
   5   0   1      408.80      488.32      4.50 o 
   6   0   1      176.57      192.92      3.14 o 
   7   0   1      658.72      610.71      7.64 o 
   8   0   1        0.02        0.11      2.07 o 
   9   0   1      249.80      222.81     13.40 o 
  -9   1   1       25.95       34.40      7.16 o 
  -8   1   1      102.43       98.05      4.66 o 
  -7   1   1       46.27       39.86      1.64 o 
  -6   1   1      517.76      536.40      5.55 o 
  -5   1   1      128.04      130.11      1.93 o 
  -4   1   1     2136.87     2205.60     16.92 o 
  -3   1   1      169.99      223.44      2.08 o 
  -2   1   1    27304.29    26064.60    219.72 o 
  -1   1   1     6149.29     6051.75     53.23 o 
   1   1   1     6134.43     5955.05     70.63 o 
   2   1   1    27265.42    26131.36    193.62 o 
   3   1   1      172.83      222.13      2.33 o 
   4   1   1     2146.48     2217.42     16.99 o 
   5   1   1      128.25      131.83      1.95 o 
   6   1   1      525.51      521.64      6.06 o 
   7   1   1       46.71       38.51      1.64 o 
   8   1   1      102.67       98.19      4.38 o 
 -10   2   1       48.63       43.59      8.85 o 
  -9   2   1      243.81      196.31     14.01 o 
  -8   2   1      109.45      114.72      4.82 o 
  -7   2   1      204.70      204.56      3.94 o 
  -6   2   1      806.22      820.02      8.96 o 
  -5   2   1      370.65      379.15      4.57 o 
  -4   2   1      113.05      114.94      2.41 o 
  -3   2   1      161.05      186.11      2.85 o 
  -2   2   1      524.81      541.25      5.90 o 
  -1   2   1    18587.54    18244.33    152.78 o 
   0   2   1     3123.56     3330.84     25.69 o 
   1   2   1    18445.79    18359.83    141.41 o 
   2   2   1      527.97      542.33      5.02 o 
   3   2   1      164.52      185.46      1.89 o 
   4   2   1      110.06      111.19      1.55 o 
   5   2   1      352.30      381.81      3.81 o 
   6   2   1      805.01      816.19      8.27 o 
   7   2   1      204.57      201.01      3.15 o 
   8   2   1      111.44      119.97      5.29 o 
 -10   3   1        7.31        3.82      7.02 o 
  -9   3   1       56.18       60.03      8.91 o 
  -8   3   1      301.87      301.56      8.32 o 
  -7   3   1      943.92      921.06     10.86 o 
  -6   3   1      343.13      325.45      4.99 o 
  -5   3   1      399.89      389.73      5.25 o 
  -4   3   1      320.52      317.58      3.72 o 
  -3   3   1     1376.77     1407.83     13.38 o 
  -2   3   1     2513.34     2370.34     20.33 o 
  -1   3   1      140.73      154.70      2.23 o 
   0   3   1       15.45        9.27      0.57 o 
   1   3   1      139.64      151.79      2.22 o 
   2   3   1     2545.09     2345.07     18.60 o 
   3   3   1     1400.15     1406.93     10.34 o 
   4   3   1      316.39      313.06      3.56 o 
   5   3   1      399.99      386.91      6.81 o 
   6   3   1      345.13      325.21      4.60 o 
   7   3   1      947.78      924.22     11.66 o 
   8   3   1      305.11      314.43      8.88 o 
 -10   4   1       71.86       58.48     10.67 o 
  -9   4   1      122.04      135.39     12.56 o 
  -8   4   1       50.76       52.31      5.15 o 
  -7   4   1      172.37      190.69      3.74 o 
  -6   4   1      425.72      435.52      5.72 o 
  -5   4   1       79.83       67.01      2.01 o 
  -4   4   1      590.63      611.30      9.07 o 
  -3   4   1      220.91      261.08      3.55 o 
  -2   4   1      217.23      190.64      2.42 o 
  -1   4   1     1253.18     1298.73     12.47 o 
   0   4   1     2827.69     2954.81     22.02 o 
   1   4   1     1272.50     1333.43      9.92 o 
   2   4   1      216.74      189.96      2.16 o 
   3   4   1      221.35      260.12      3.15 o 
   4   4   1      607.37      609.63      6.38 o 
   5   4   1       77.62       68.43      2.08 o 
   6   4   1      423.32      424.94      5.23 o 
   7   4   1      172.29      185.75      4.10 o 
   8   4   1       51.59       57.06      4.26 o 
   9   4   1      124.65      123.54     12.05 o 
 -10   5   1        5.83        1.45      7.70 o 
  -9   5   1        1.83        5.74      7.06 o 
  -8   5   1      528.66      548.57     13.12 o 
  -7   5   1      749.84      789.38      9.25 o 
  -6   5   1      439.28      424.28      6.08 o 
  -5   5   1      282.16      291.89      4.65 o 
  -4   5   1      137.92      147.79      3.78 o 
  -3   5   1      148.57      160.29      2.65 o 
  -2   5   1      118.95       81.98      1.82 o 
  -1   5   1     1421.04     1429.00     12.27 o 
   0   5   1       25.20       33.38      1.27 o 
   1   5   1     1424.58     1432.04     10.84 o 
   2   5   1      115.93       83.60      1.75 o 
   3   5   1      155.81      155.08      2.50 o 
   4   5   1      136.51      152.30      2.39 o 
   5   5   1      282.66      298.48      3.90 o 
   6   5   1      441.61      418.87      5.35 o 
   7   5   1      747.95      767.84      8.48 o 
   8   5   1      529.72      557.60     16.08 o 
   9   5   1        1.81        5.13      6.18 o 
 -10   6   1       72.59       94.94     14.01 o 
  -9   6   1       74.58       73.84     11.11 o 
  -8   6   1       18.55       18.36      4.88 o 
  -7   6   1      120.56      104.65      3.27 o 
  -6   6   1      951.06      963.54     10.66 o 
  -5   6   1       77.41       65.86      2.35 o 
  -4   6   1      492.58      495.23      6.20 o 
  -3   6   1      770.02      728.05      7.68 o 
  -2   6   1      414.30      425.14      4.67 o 
  -1   6   1     1303.84     1480.27     12.30 o 
   0   6   1       18.30        8.43      0.85 o 
   1   6   1     1295.63     1476.07     11.35 o 
   2   6   1      410.82      428.92      4.05 o 
   3   6   1      769.03      734.57      7.45 o 
   4   6   1      482.88      500.11      5.23 o 
   5   6   1       77.32       61.60      1.89 o 
   6   6   1      961.56      972.46     11.76 o 
   7   6   1      121.31      109.17      2.95 o 
   8   6   1       17.43       17.92     13.03 o 
   9   6   1       75.26       77.55     10.91 o 
 -10   7   1       20.08       14.99     10.47 o 
  -9   7   1       12.80       21.95      8.74 o 
  -8   7   1       46.05       41.52      5.27 o 
  -7   7   1      420.57      451.69      8.80 o 
  -6   7   1      474.02      470.64      7.81 o 
  -5   7   1      399.92      413.83      6.16 o 
  -4   7   1        0.94        1.00      1.26 o 
  -3   7   1      500.99      508.00      5.32 o 
  -2   7   1       47.50       63.61      1.80 o 
  -1   7   1      449.91      580.31      5.92 o 
   0   7   1     1088.84     1180.41      9.79 o 
   1   7   1      463.17      571.38      5.23 o 
   2   7   1       47.64       64.55      1.46 o 
   3   7   1      497.44      498.09      5.27 o 
   4   7   1        1.00       -0.82      1.02 o 
   5   7   1      404.76      414.62      5.44 o 
   6   7   1      472.70      482.25      6.24 o 
   7   7   1      409.36      445.27      7.61 o 
   8   7   1       45.59       36.22      5.38 o 
   9   7   1       12.78        7.12      7.33 o 
 -10   8   1       34.43       41.43     11.88 o 
  -9   8   1       10.43        5.33      7.56 o 
  -8   8   1       10.98        7.80      7.19 o 
  -7   8   1       87.34       84.52      5.00 o 
  -6   8   1      185.61      200.06      5.95 o 
  -5   8   1      145.34      141.15      3.76 o 
  -4   8   1     1038.64      990.29     11.35 o 
  -3   8   1      463.25      445.18      5.67 o 
  -2   8   1      171.73      210.23      3.06 o 
  -1   8   1       42.19       52.42      1.58 o 
   0   8   1       90.11       65.92      1.99 o 
   1   8   1       42.66       52.52      1.46 o 
   2   8   1      172.05      199.23      2.83 o 
   3   8   1      465.00      437.11      5.13 o 
   4   8   1     1033.12     1000.77     11.47 o 
   5   8   1      143.35      145.88      3.23 o 
   6   8   1      186.74      200.28      4.41 o 
   7   8   1       87.37       80.51      3.83 o 
   8   8   1        9.90        9.44      4.48 o 
   9   8   1       10.19        2.16      7.93 o 
  -9   9   1       52.43       39.60     10.37 o 
  -8   9   1       24.74        6.08      7.83 o 
  -7   9   1      183.83      194.11      8.88 o 
  -6   9   1      219.82      205.05      7.36 o 
  -5   9   1        2.00        3.85      1.73 o 
  -4   9   1        1.96        1.66      1.50 o 
  -3   9   1      865.65      820.33      9.12 o 
  -2   9   1      194.82      200.14      3.55 o 
  -1   9   1       11.03       13.11      1.22 o 
   0   9   1       96.11       99.20      2.52 o 
   1   9   1       12.32       14.59      1.25 o 
   2   9   1      194.73      193.70      4.06 o 
   3   9   1      866.36      815.36     10.43 o 
   4   9   1        1.99        0.36      1.37 o 
   5   9   1        2.23        5.09      1.49 o 
   6   9   1      216.72      206.86      4.56 o 
   7   9   1      186.15      197.68      8.40 o 
   8   9   1       24.91       11.93      4.79 o 
   9   9   1       51.88       56.25     11.48 o 
  -9  10   1       44.59       30.22     11.18 o 
  -8  10   1       14.54       24.24      9.15 o 
  -7  10   1        6.13        0.93      7.04 o 
  -6  10   1        6.08        6.55      3.34 o 
  -5  10   1      169.34      184.56      5.73 o 
  -4  10   1      279.83      262.84      6.67 o 
  -3  10   1      647.04      634.57      7.30 o 
  -2  10   1      214.68      228.37      4.37 o 
  -1  10   1       11.33        8.42      1.45 o 
   0  10   1      315.59      329.34      4.89 o 
   1  10   1       11.71        9.63      1.37 o 
   2  10   1      213.28      213.13      3.88 o 
   3  10   1      647.29      636.32      7.40 o 
   4  10   1      280.33      256.32      4.25 o 
   5  10   1      169.47      178.20      4.55 o 
   6  10   1        5.35        6.52      3.02 o 
   7  10   1        6.34       12.54      4.10 o 
   8  10   1       15.36        7.41      5.22 o 
   9  10   1       44.43       38.36     10.94 o 
  -8  11   1       19.84       35.21     10.13 o 
  -7  11   1       46.04       36.84      9.42 o 
  -6  11   1       20.82        8.52      4.18 o 
  -5  11   1       93.48       82.02      4.33 o 
  -4  11   1       29.94       29.55      3.15 o 
  -3  11   1      308.33      281.04      4.76 o 
  -2  11   1      594.24      563.81      7.27 o 
  -1  11   1       11.34       10.01      1.56 o 
   0  11   1        1.12       -0.51      1.15 o 
   1  11   1       12.25        9.82      1.47 o 
   2  11   1      594.90      541.82      6.62 o 
   3  11   1      310.86      280.60      4.74 o 
   4  11   1       30.66       25.85      1.85 o 
   5  11   1       93.92       81.21      3.79 o 
   6  11   1       21.29       17.06      2.88 o 
   7  11   1       43.97       46.57      6.52 o 
   8  11   1       20.40       15.36      8.68 o 
  -8  12   1       26.76       47.30     11.58 o 
  -7  12   1       49.40       48.89     11.21 o 
  -6  12   1       14.75       13.38      3.53 o 
  -5  12   1       71.91       80.79      5.35 o 
  -4  12   1       55.15       48.17      3.78 o 
  -3  12   1      172.55      193.90      5.02 o 
  -2  12   1        6.13        5.63      1.84 o 
  -1  12   1       23.42       24.66      1.97 o 
   0  12   1        0.15       -1.48      1.48 o 
   1  12   1       23.70       29.51      1.89 o 
   2  12   1        6.40        9.20      1.90 o 
   3  12   1      175.28      193.39      5.15 o 
   4  12   1       56.29       54.45      3.03 o 
   5  12   1       71.55       84.74      4.35 o 
   6  12   1       14.16       14.87      3.56 o 
   7  12   1       49.81       43.01      5.19 o 
   8  12   1       26.95       35.79      6.01 o 
  -7  13   1        0.06        5.81      5.44 o 
  -6  13   1       16.70       20.41      5.01 o 
  -5  13   1        5.72        2.34      3.54 o 
  -4  13   1       32.38       33.94      4.14 o 
  -3  13   1      399.01      410.72     10.25 o 
  -2  13   1      384.31      365.77      9.37 o 
  -1  13   1       35.05       31.96      3.61 o 
   0  13   1        7.57        4.78      2.75 o 
   1  13   1       34.83       32.46      3.55 o 
   2  13   1      390.16      361.59      9.20 o 
   3  13   1      402.01      433.53     25.16 o 
   4  13   1       31.89       34.90      4.59 o 
   5  13   1        5.73        9.03      3.57 o 
   6  13   1       16.65       22.15      4.84 o 
   7  13   1        0.09       -3.85      4.22 o 
  -6  14   1       43.44       63.04      7.46 o 
  -5  14   1       44.00       49.83      6.26 o 
  -4  14   1       15.01       15.75      4.95 o 
  -3  14   1       54.33       66.81      6.62 o 
  -2  14   1       54.64       44.64      5.88 o 
  -1  14   1       87.76       86.23      7.88 o 
   0  14   1        4.54       -3.90      3.90 o 
   1  14   1       89.30       91.34     15.29 o 
   2  14   1       54.73       49.82      5.96 o 
   3  14   1       55.57       54.86      7.33 o 
   4  14   1       14.99       17.34      4.72 o 
   5  14   1       46.15       38.07      5.06 o 
   6  14   1       43.42       50.52      7.38 o 
  -5  15   1       95.08       67.61      9.05 o 
  -4  15   1       25.15       18.91      5.35 o 
  -3  15   1        4.23        8.62      5.12 o 
  -2  15   1       10.05        8.69      4.79 o 
  -1  15   1       15.58        9.90      4.88 o 
   0  15   1       41.47       52.46     10.94 o 
   1  15   1       15.52        8.19      4.66 o 
   2  15   1        9.30        6.23      4.61 o 
   3  15   1        4.25        3.25      4.70 o 
   4  15   1       25.20       26.77      5.60 o 
   5  15   1       95.70       68.10      8.61 o 
  -4  16   1        4.50       -3.78      9.25 o 
  -3  16   1        5.76        4.93      6.69 o 
  -2  16   1       18.36       18.80      7.04 o 
  -1  16   1       17.07       10.43      5.25 o 
   0  16   1        0.88       -4.23      4.72 o 
   1  16   1       17.67       19.38      5.43 o 
   2  16   1       18.27       18.67      5.50 o 
   3  16   1        5.54        9.06      5.23 o 
   4  16   1        4.29       -3.11      5.12 o 
  -3  17   1       13.30       18.16     10.80 o 
  -2  17   1       11.72       12.63     10.10 o 
  -1  17   1        4.92       -0.04      5.50 o 
   0  17   1       38.81       37.23      7.07 o 
   1  17   1        5.09        5.42      5.85 o 
   2  17   1       12.25        9.93      9.22 o 
   3  17   1       12.84       15.60     10.47 o 
   1   0   2        0.88       -0.34      0.34 o 
   2   0   2    33626.42    33003.43    252.85 o 
   3   0   2     2253.48     2369.57     19.47 o 
   4   0   2        5.69        3.90      0.83 o 
   5   0   2      236.28      227.33      2.59 o 
   6   0   2      667.44      767.10      7.79 o 
   7   0   2        1.21       -1.01      1.01 o 
   8   0   2      975.13     1030.94     48.09 o 
   9   0   2        3.28        9.01      5.20 o 
 -10   1   2        1.94        2.94      5.27 o 
  -9   1   2       19.78       12.59      5.74 o 
  -8   1   2       36.02       28.95      2.55 o 
  -7   1   2      462.41      408.59      6.14 o 
  -6   1   2      106.71      116.06      3.02 o 
  -5   1   2      250.22      275.09      2.88 o 
  -4   1   2      238.17      249.04      2.48 o 
  -3   1   2     1459.25     1419.44     11.55 o 
  -2   1   2     6931.27     7111.58     62.78 o 
  -1   1   2      505.64      527.17      5.93 o 
   0   1   2     4433.58     4698.23     62.28 o 
   1   1   2      504.11      526.35      5.56 o 
   2   1   2     6914.19     7128.46     55.34 o 
   3   1   2     1417.36     1423.88     11.08 o 
   4   1   2      240.30      252.56      2.66 o 
   5   1   2      252.04      274.87      3.02 o 
   6   1   2      107.37      121.88      2.41 o 
   7   1   2      470.99      413.53      5.47 o 
   8   1   2       35.61       33.94      3.27 o 
   9   1   2       19.76       15.46      5.33 o 
 -10   2   2       39.23       35.55      8.61 o 
  -9   2   2      195.25      173.95     13.17 o 
  -8   2   2      375.98      353.47     11.41 o 
  -7   2   2      292.88      272.98      4.89 o 
  -6   2   2      602.08      643.02      7.40 o 
  -5   2   2       46.79       56.28      1.67 o 
  -4   2   2      123.72       94.98      1.89 o 
  -3   2   2     2223.34     2266.94     19.72 o 
  -2   2   2     4678.80     4779.32     42.50 o 
  -1   2   2      167.71      148.34      1.82 o 
   0   2   2    10744.14    10709.04     85.99 o 
   1   2   2      161.66      150.12      1.86 o 
   2   2   2     4659.75     4792.59     38.86 o 
   3   2   2     2218.48     2258.21     16.05 o 
   4   2   2      122.75       96.20      1.51 o 
   5   2   2       49.29       55.56      1.59 o 
   6   2   2      603.73      636.38      6.25 o 
   7   2   2      293.83      261.58      4.40 o 
   8   2   2      378.87      374.87     11.46 o 
 -10   3   2       39.35       28.09      8.68 o 
  -9   3   2        2.84        9.52      6.41 o 
  -8   3   2      139.90      131.71      5.21 o 
  -7   3   2      154.91      153.92      3.34 o 
  -6   3   2       45.55       44.42      2.13 o 
  -5   3   2      408.39      410.81      5.23 o 
  -4   3   2      936.43      960.01      9.78 o 
  -3   3   2       42.01       46.96      1.55 o 
  -2   3   2      157.08      215.04      3.15 o 
  -1   3   2     2203.44     2122.99     16.13 o 
   0   3   2      778.76      850.67      6.55 o 
   1   3   2     2176.76     2136.58     17.51 o 
   2   3   2      149.63      218.53      2.80 o 
   3   3   2       47.35       48.60      1.07 o 
   4   3   2      941.39      952.03      7.59 o 
   5   3   2      411.30      418.75      4.27 o 
   6   3   2       47.09       46.28      1.74 o 
   7   3   2      158.34      144.32      4.02 o 
   8   3   2      140.33      123.05      6.50 o 
 -10   4   2       27.21       20.53      8.88 o 
  -9   4   2      500.49      459.34     22.62 o 
  -8   4   2      289.62      296.58      8.42 o 
  -7   4   2      139.03      131.97      4.30 o 
  -6   4   2      320.02      304.66      4.62 o 
  -5   4   2      622.10      641.58      8.24 o 
  -4   4   2     2441.02     2453.48     22.99 o 
  -3   4   2      275.47      305.24      4.02 o 
  -2   4   2     1125.16     1185.76     10.91 o 
  -1   4   2      548.81      588.63      5.28 o 
   0   4   2      166.43      214.81      2.26 o 
   1   4   2      550.55      583.83      4.87 o 
   2   4   2     1122.10     1186.21      9.95 o 
   3   4   2      280.53      305.77      3.18 o 
   4   4   2     2450.60     2466.21     16.96 o 
   5   4   2      628.71      632.89      6.03 o 
   6   4   2      316.77      302.07      5.49 o 
   7   4   2      139.01      128.78      3.07 o 
   8   4   2      293.25      283.50      8.83 o 
 -10   5   2       43.93       46.39     10.60 o 
  -9   5   2      122.68      110.68     12.32 o 
  -8   5   2      411.89      396.93     14.31 o 
  -7   5   2      130.79      122.79      3.22 o 
  -6   5   2      141.97      155.02      3.33 o 
  -5   5   2      896.85      957.66     10.94 o 
  -4   5   2      496.42      535.87      6.77 o 
  -3   5   2       69.02       91.15      2.18 o 
  -2   5   2     1269.15     1341.14     11.70 o 
  -1   5   2     1522.58     1404.93     11.06 o 
   0   5   2      616.12      605.20      4.79 o 
   1   5   2     1513.02     1386.87     11.06 o 
   2   5   2     1305.17     1329.90     10.71 o 
   3   5   2       68.50       90.44      1.52 o 
   4   5   2      497.52      531.69      5.33 o 
   5   5   2      896.45      953.50      8.98 o 
   6   5   2      150.27      147.26      2.65 o 
   7   5   2      135.49      120.91      2.80 o 
   8   5   2      413.71      384.12     12.95 o 
 -10   6   2       48.27       52.67     11.72 o 
  -9   6   2      215.37      235.54     16.98 o 
  -8   6   2       14.47       15.67      7.29 o 
  -7   6   2      208.06      205.81      4.34 o 
  -6   6   2        5.25        2.78      1.49 o 
  -5   6   2      867.42      830.03     10.01 o 
  -4   6   2      411.15      406.73      5.46 o 
  -3   6   2      547.13      526.90      5.88 o 
  -2   6   2     1458.84     1610.81     14.01 o 
  -1   6   2      754.67      847.71      7.97 o 
   0   6   2      414.51      541.23      4.66 o 
   1   6   2      735.49      846.19      6.76 o 
   2   6   2     1456.21     1610.75     12.79 o 
   3   6   2      542.51      519.62      5.34 o 
   4   6   2      410.38      408.30      4.78 o 
   5   6   2      867.98      840.79      8.14 o 
   6   6   2        4.87        3.35      1.36 o 
   7   6   2      207.52      199.45      3.66 o 
   8   6   2       14.39       11.67      4.12 o 
 -10   7   2       44.99       60.40     11.88 o 
  -9   7   2       90.57       95.99     12.90 o 
  -8   7   2      118.07      134.75     13.27 o 
  -7   7   2      101.57       98.36      6.21 o 
  -6   7   2      373.90      347.91      6.59 o 
  -5   7   2      355.80      362.14      5.72 o 
  -4   7   2      264.68      268.19      5.86 o 
  -3   7   2      340.34      388.29      4.89 o 
  -2   7   2      773.27      708.54      6.73 o 
  -1   7   2     1290.19     1271.42     11.00 o 
   0   7   2     2725.82     2879.45     20.52 o 
   1   7   2     1290.32     1269.35     10.11 o 
   2   7   2      782.98      706.26      6.45 o 
   3   7   2      340.82      382.22      4.07 o 
   4   7   2      261.37      264.59      4.01 o 
   5   7   2      354.32      352.08      4.64 o 
   6   7   2      362.57      338.95      6.33 o 
   7   7   2      101.69      100.15      4.09 o 
   8   7   2      116.81      124.98      7.95 o 
 -10   8   2        7.59        5.20      9.59 o 
  -9   8   2      128.15      151.06     15.33 o 
  -8   8   2       67.03       70.06     11.01 o 
  -7   8   2       46.51       39.89      7.59 o 
  -6   8   2      205.78      201.83      5.07 o 
  -5   8   2      185.48      186.83      5.57 o 
  -4   8   2      110.13      116.69      3.41 o 
  -3   8   2      142.72      152.22      2.75 o 
  -2   8   2      177.16      162.88      2.74 o 
  -1   8   2      174.72      173.63      3.29 o 
   0   8   2       81.18       87.95      1.83 o 
   1   8   2      175.94      173.08      2.53 o 
   2   8   2      177.09      160.09      2.62 o 
   3   8   2      143.04      150.65      2.35 o 
   4   8   2      108.81      117.07      2.94 o 
   5   8   2      179.67      183.80      3.58 o 
   6   8   2      205.37      202.85      4.30 o 
   7   8   2       46.47       46.70      2.52 o 
   8   8   2       65.80       72.66      6.74 o 
  -9   9   2       12.48       21.07     10.03 o 
  -8   9   2       43.51       45.04      9.66 o 
  -7   9   2       44.64       50.07      5.48 o 
  -6   9   2      236.95      242.49      7.92 o 
  -5   9   2      420.40      404.14      7.36 o 
  -4   9   2      163.06      205.43      5.33 o 
  -3   9   2        3.48        3.63      1.10 o 
  -2   9   2      646.13      618.70      6.95 o 
  -1   9   2      310.74      296.80      4.52 o 
   0   9   2       62.73       64.28      1.96 o 
   1   9   2      309.44      291.42      3.97 o 
   2   9   2      648.25      614.12      6.94 o 
   3   9   2        4.00        2.83      1.23 o 
   4   9   2      164.92      198.26      3.50 o 
   5   9   2      419.42      384.85      6.36 o 
   6   9   2      235.22      231.16      5.52 o 
   7   9   2       43.02       51.79      3.20 o 
   8   9   2       43.76       62.11      6.99 o 
  -9  10   2       64.49       82.59     13.47 o 
  -8  10   2       41.75       43.05     10.30 o 
  -7  10   2        6.66        9.17     10.72 o 
  -6  10   2       31.17       37.89      5.54 o 
  -5  10   2       25.50       32.09      3.95 o 
  -4  10   2      526.21      476.52      7.53 o 
  -3  10   2        3.81        3.26      1.26 o 
  -2  10   2      265.36      306.42      4.52 o 
  -1  10   2      932.39      895.96     10.78 o 
   0  10   2       71.44       65.39      2.13 o 
   1  10   2      924.81      902.47      9.70 o 
   2  10   2      265.52      295.90      4.40 o 
   3  10   2        3.85        2.34      1.35 o 
   4  10   2      525.33      475.76      6.78 o 
   5  10   2       22.95       30.97      1.97 o 
   6  10   2       32.10       34.71      3.62 o 
   7  10   2        6.59        1.29      4.54 o 
   8  10   2       42.41       48.32      6.62 o 
  -8  11   2       25.05       19.08      9.39 o 
  -7  11   2        4.77        5.61      5.32 o 
  -6  11   2        1.15       -0.71      3.76 o 
  -5  11   2       90.01       76.53      4.26 o 
  -4  11   2       40.88       37.33      3.31 o 
  -3  11   2       54.59       53.43      2.27 o 
  -2  11   2      462.26      471.09      6.55 o 
  -1  11   2      188.30      199.80      4.36 o 
   0  11   2       38.76       35.13      2.31 o 
   1  11   2      188.02      191.79      3.62 o 
   2  11   2      462.51      474.72      6.14 o 
   3  11   2       57.37       52.03      2.32 o 
   4  11   2       39.47       36.66      2.02 o 
   5  11   2       90.04       87.36      4.29 o 
   6  11   2        0.97        0.38      2.30 o 
   7  11   2        5.02        5.51      5.02 o 
   8  11   2       24.12       18.55      5.90 o 
  -8  12   2        6.40       10.50      9.18 o 
  -7  12   2        9.78       10.67      8.07 o 
  -6  12   2       29.39       34.53      4.93 o 
  -5  12   2        1.63       -0.10      2.69 o 
  -4  12   2      226.36      221.39      8.31 o 
  -3  12   2      156.86      147.42      6.32 o 
  -2  12   2       86.30       84.34      3.05 o 
  -1  12   2      181.17      159.45      4.11 o 
   0  12   2      623.11      619.80      9.93 o 
   1  12   2      181.04      159.26      3.67 o 
   2  12   2       85.32       80.83      2.94 o 
   3  12   2      157.65      141.77      4.25 o 
   4  12   2      228.42      221.42      6.00 o 
   5  12   2        1.43        2.85      2.33 o 
   6  12   2       28.43       31.55      5.23 o 
   7  12   2        9.62        8.69      3.42 o 
   8  12   2        6.80       14.48      4.59 o 
  -7  13   2       21.13        9.28      5.98 o 
  -6  13   2       64.06       70.80      6.63 o 
  -5  13   2       59.06       71.52      5.21 o 
  -4  13   2      277.05      299.37      8.09 o 
  -3  13   2       44.84       47.76      3.91 o 
  -2  13   2      131.01      133.30      5.86 o 
  -1  13   2       91.45       98.49      5.10 o 
   0  13   2       61.39       63.09      6.03 o 
   1  13   2       94.26       99.56      5.78 o 
   2  13   2      132.47      128.07      6.45 o 
   3  13   2       45.73       50.56      5.12 o 
   4  13   2      278.06      300.22     13.76 o 
   5  13   2       59.50       73.52      5.54 o 
   6  13   2       64.05       79.45      6.40 o 
   7  13   2       22.79       29.48      5.17 o 
  -6  14   2       28.83       27.15      5.96 o 
  -5  14   2        8.69        6.56      4.90 o 
  -4  14   2      197.61      223.75     10.87 o 
  -3  14   2       19.62       23.54      5.30 o 
  -2  14   2       77.70       73.10      6.72 o 
  -1  14   2        9.67        3.14      4.02 o 
   0  14   2      119.74      117.67      7.87 o 
   1  14   2        9.59        3.85      4.23 o 
   2  14   2       77.93       82.90     10.26 o 
   3  14   2       19.70       24.37      5.10 o 
   4  14   2      201.51      218.38      8.84 o 
   5  14   2        8.77        3.14      4.42 o 
   6  14   2       29.94       20.73      5.71 o 
  -5  15   2       27.26       26.58      6.17 o 
  -4  15   2       51.60       54.08      6.78 o 
  -3  15   2       38.03       30.47      6.14 o 
  -2  15   2       29.94       20.57      8.91 o 
  -1  15   2       30.74       44.99      6.29 o 
   0  15   2       31.62       33.09      5.91 o 
   1  15   2       31.43       37.08      5.65 o 
   2  15   2       29.97       24.11      5.30 o 
   3  15   2       37.53       36.88      5.80 o 
   4  15   2       51.68       48.26      6.22 o 
   5  15   2       27.57       32.97      6.14 o 
  -4  16   2       21.30       21.44     11.51 o 
  -3  16   2        1.45       -0.51      5.03 o 
  -2  16   2        9.86       16.14      5.90 o 
  -1  16   2       27.17       31.18      6.89 o 
   0  16   2       40.00       45.20      6.52 o 
   1  16   2       26.74       33.60      6.12 o 
   2  16   2        9.80       14.12      5.17 o 
   3  16   2        1.40        1.92      4.69 o 
   4  16   2       21.09       15.47      7.14 o 
  -2  17   2       29.72       16.54      9.99 o 
  -1  17   2       23.22       17.72      6.77 o 
   0  17   2       22.21       23.19      6.97 o 
   1  17   2       22.84       25.83      9.93 o 
   2  17   2       29.34       14.92      9.66 o 
   1   0   3     5267.06     5327.17     42.85 o 
   2   0   3      104.43       71.06      1.52 o 
   3   0   3     5477.08     6023.85     46.25 o 
   4   0   3      504.50      586.69      6.24 o 
   5   0   3      554.59      482.35      4.85 o 
   6   0   3       50.92       47.96      1.67 o 
   7   0   3      313.01      313.04      4.83 o 
   8   0   3      103.08      112.23      9.18 o 
   9   0   3      126.04      108.92      9.66 o 
  10   0   3        1.12       -1.69      5.33 o 
 -10   1   3       60.74       44.67      7.97 o 
  -9   1   3       18.58       30.83      6.69 o 
  -8   1   3       55.28       67.05      7.66 o 
  -7   1   3       10.40        8.52      1.87 o 
  -6   1   3     1040.15     1083.10     15.36 o 
  -5   1   3      282.77      296.54      3.32 o 
  -4   1   3      247.31      261.25      3.23 o 
  -3   1   3      242.73      202.40      2.59 o 
  -2   1   3     5925.00     5951.63     47.83 o 
  -1   1   3     6630.60     6279.24     51.87 o 
   0   1   3      512.55      505.60      4.50 o 
   1   1   3     6619.35     6098.95     59.47 o 
   2   1   3     5958.06     6018.94     50.78 o 
   3   1   3      239.37      206.47      2.81 o 
   4   1   3      241.61      259.17      2.84 o 
   5   1   3      283.05      295.63      3.40 o 
   6   1   3     1037.40     1088.12     10.74 o 
   7   1   3       10.32        6.78      1.43 o 
   8   1   3       55.23       58.30      4.83 o 
   9   1   3       18.39       13.40      3.80 o 
 -10   2   3       64.83       67.32      9.99 o 
  -9   2   3       99.55       75.06      9.15 o 
  -8   2   3      148.22      136.98     10.60 o 
  -7   2   3      166.83      161.32      4.10 o 
  -6   2   3       23.27       25.20      1.91 o 
  -5   2   3       76.16       75.94      2.01 o 
  -4   2   3      247.19      249.59      3.44 o 
  -3   2   3     1346.63     1320.27     12.69 o 
  -2   2   3     2228.11     2316.89     21.17 o 
  -1   2   3     4650.87     4936.25     40.16 o 
   0   2   3     7233.65     7235.96     57.64 o 
   1   2   3     4718.88     4992.72     37.07 o 
   2   2   3     2232.32     2334.23     20.18 o 
   3   2   3     1360.10     1306.88      9.94 o 
   4   2   3      240.75      247.64      2.60 o 
   5   2   3       83.29       72.66      1.94 o 
   6   2   3       22.25       28.31      1.25 o 
   7   2   3      167.65      165.90      2.92 o 
   8   2   3      149.56      148.39      7.75 o 
   9   2   3      102.42      102.21      6.12 o 
 -10   3   3      130.45      148.46     13.74 o 
  -9   3   3      107.94      104.57     10.94 o 
  -8   3   3      227.13      232.88     10.53 o 
  -7   3   3      299.94      279.51      5.04 o 
  -6   3   3      459.85      493.10      6.77 o 
  -5   3   3      533.04      534.25      6.38 o 
  -4   3   3       23.41       19.70      1.34 o 
  -3   3   3     1098.85     1183.51     12.42 o 
  -2   3   3     4481.06     4548.60     38.57 o 
  -1   3   3    14142.87    14809.49    108.89 o 
   0   3   3     2226.66     2075.47     16.35 o 
   1   3   3    14197.78    14929.83    113.29 o 
   2   3   3     4517.92     4561.09     36.67 o 
   3   3   3     1099.07     1192.93      9.64 o 
   4   3   3       24.21       20.80      0.81 o 
   5   3   3      530.37      543.06      4.80 o 
   6   3   3      466.29      482.66      4.96 o 
   7   3   3      292.00      274.10      3.68 o 
   8   3   3      224.94      229.69      7.21 o 
   9   3   3      107.38      106.39      8.68 o 
 -10   4   3       19.28       15.73      8.54 o 
  -9   4   3       32.72       21.20      7.93 o 
  -8   4   3      825.56      802.87     25.14 o 
  -7   4   3       79.15       83.29      2.95 o 
  -6   4   3      814.67      811.68      9.80 o 
  -5   4   3      196.78      221.31      4.28 o 
  -4   4   3      540.02      628.95      7.65 o 
  -3   4   3     1138.77     1153.39     12.26 o 
  -2   4   3      838.13      861.46      8.28 o 
  -1   4   3     2788.01     2844.06     22.19 o 
   0   4   3     1109.14     1001.95      7.79 o 
   1   4   3     2816.22     2819.06     23.15 o 
   2   4   3      838.11      854.56      7.21 o 
   3   4   3     1129.74     1162.67     10.92 o 
   4   4   3      556.42      626.55      5.41 o 
   5   4   3      199.69      216.68      2.61 o 
   6   4   3      819.01      790.77      7.88 o 
   7   4   3       78.98       78.67      2.21 o 
   8   4   3      828.99      795.61     20.25 o 
   9   4   3       34.64       34.40      6.45 o 
 -10   5   3       30.08       30.22     10.23 o 
  -9   5   3       53.10       56.25      9.56 o 
  -8   5   3      113.86      121.95     12.09 o 
  -7   5   3      375.20      374.57      6.51 o 
  -6   5   3      114.05      114.85      3.19 o 
  -5   5   3      341.27      336.00      5.60 o 
  -4   5   3       22.81       27.03      1.67 o 
  -3   5   3      766.09      899.36     10.10 o 
  -2   5   3      863.64      905.67      9.63 o 
  -1   5   3      221.93      244.85      2.78 o 
   0   5   3      425.39      580.71      5.21 o 
   1   5   3      231.76      239.27      2.73 o 
   2   5   3      853.85      909.80      7.10 o 
   3   5   3      788.93      902.87      8.44 o 
   4   5   3       23.14       27.63      1.15 o 
   5   5   3      336.89      325.19      3.87 o 
   6   5   3      115.12      120.26      2.35 o 
   7   5   3      377.25      373.19      4.71 o 
   8   5   3      115.31      122.66      9.99 o 
   9   5   3       52.63       60.54      7.56 o 
 -10   6   3      152.95      164.90     16.00 o 
  -9   6   3       61.83       58.48     10.33 o 
  -8   6   3      134.83      134.24     12.53 o 
  -7   6   3       72.40       72.41      5.31 o 
  -6   6   3      348.06      339.09      8.16 o 
  -5   6   3      153.77      146.56      3.74 o 
  -4   6   3      265.02      245.25      4.34 o 
  -3   6   3      190.62      224.30      3.91 o 
  -2   6   3      500.22      538.23      5.75 o 
  -1   6   3     1785.19     1944.06     15.22 o 
   0   6   3     1162.78     1026.84      8.58 o 
   1   6   3     1793.34     1937.40     14.65 o 
   2   6   3      496.55      524.66      5.25 o 
   3   6   3      191.50      227.00      3.00 o 
   4   6   3      276.75      245.16      2.85 o 
   5   6   3      154.51      146.63      2.31 o 
   6   6   3      350.54      341.13      4.52 o 
   7   6   3       71.57       78.34      2.32 o 
   8   6   3      132.90      138.94     10.87 o 
 -10   7   3       25.31       32.24     11.14 o 
  -9   7   3        1.96        1.38      7.26 o 
  -8   7   3       39.31       51.25      9.59 o 
  -7   7   3      420.31      431.08     12.80 o 
  -6   7   3      101.65       97.02      3.51 o 
  -5   7   3      356.29      358.77      6.19 o 
  -4   7   3      343.91      332.02      5.39 o 
  -3   7   3      383.41      348.81      4.76 o 
  -2   7   3      416.85      396.48      4.39 o 
  -1   7   3      457.19      480.19      4.82 o 
   0   7   3      726.37      883.91      7.46 o 
   1   7   3      468.09      469.91      4.75 o 
   2   7   3      417.09      399.00      4.03 o 
   3   7   3      370.35      334.33      3.88 o 
   4   7   3      342.68      336.17      4.61 o 
   5   7   3      352.10      342.14      4.50 o 
   6   7   3      101.76       95.01      2.15 o 
   7   7   3      421.97      428.31      8.80 o 
   8   7   3       39.96       40.92      7.19 o 
  -9   8   3        9.02        1.69      7.80 o 
  -8   8   3        7.27        7.43      7.56 o 
  -7   8   3       50.85       44.54      5.19 o 
  -6   8   3       72.70       64.77      4.31 o 
  -5   8   3      163.63      170.04      4.59 o 
  -4   8   3      317.76      294.71      5.89 o 
  -3   8   3      312.85      308.36      4.86 o 
  -2   8   3       99.42      105.28      2.27 o 
  -1   8   3      341.74      396.73      5.20 o 
   0   8   3      609.89      660.59      6.30 o 
   1   8   3      339.83      400.97      4.55 o 
   2   8   3      100.96      104.12      2.16 o 
   3   8   3      312.52      303.36      3.59 o 
   4   8   3      310.19      288.03      4.28 o 
   5   8   3      161.70      168.32      3.21 o 
   6   8   3       69.07       64.87      3.24 o 
   7   8   3       51.12       52.26      3.18 o 
   8   8   3        6.65       -5.23      5.23 o 
  -9   9   3        5.75       -7.50      7.50 o 
  -8   9   3        3.52       11.11      8.10 o 
  -7   9   3       85.08       88.35      6.57 o 
  -6   9   3       29.25       28.84      3.93 o 
  -5   9   3      153.01      161.86      4.67 o 
  -4   9   3      130.87      120.43      6.40 o 
  -3   9   3      536.89      533.10      6.78 o 
  -2   9   3      426.34      445.93      5.53 o 
  -1   9   3      104.81      104.48      3.19 o 
   0   9   3     1110.29     1138.23     11.33 o 
   1   9   3      103.94      107.23      2.39 o 
   2   9   3      424.68      440.84      5.71 o 
   3   9   3      531.68      514.56      5.76 o 
   4   9   3      130.83      123.89      2.76 o 
   5   9   3      152.59      154.82      6.39 o 
   6   9   3       28.33       24.54      1.46 o 
   7   9   3       85.90       96.35      7.57 o 
   8   9   3        3.35        2.70      6.01 o 
  -9  10   3       25.37       33.36     11.18 o 
  -8  10   3        3.56        4.79      8.17 o 
  -7  10   3       34.30       38.89      6.63 o 
  -6  10   3       11.16       10.53      4.10 o 
  -5  10   3      151.95      163.02      6.65 o 
  -4  10   3       61.57       61.03      2.90 o 
  -3  10   3      183.96      175.19      3.19 o 
  -2  10   3       65.21       66.69      2.25 o 
  -1  10   3      399.79      370.64      8.65 o 
   0  10   3      516.98      500.90      6.25 o 
   1  10   3      405.03      371.26      5.08 o 
   2  10   3       64.86       66.19      2.09 o 
   3  10   3      182.81      173.91      3.18 o 
   4  10   3       58.98       64.90      2.24 o 
   5  10   3      153.13      158.99      3.64 o 
   6  10   3       10.13       10.33      2.18 o 
   7  10   3       34.12       23.83      5.58 o 
   8  10   3        3.62        0.88      6.62 o 
  -8  11   3        0.40        4.59      8.20 o 
  -7  11   3       32.65       34.00      6.71 o 
  -6  11   3       35.08       42.24      5.41 o 
  -5  11   3        3.55        2.79      2.62 o 
  -4  11   3        9.05        6.45      2.64 o 
  -3  11   3      492.59      449.87      6.22 o 
  -2  11   3      218.91      223.93      5.04 o 
  -1  11   3      666.08      644.23     10.69 o 
   0  11   3       69.15       76.02      2.57 o 
   1  11   3      669.23      674.59      9.62 o 
   2  11   3      219.93      213.63      3.71 o 
   3  11   3      484.63      440.01      5.70 o 
   4  11   3        8.70        4.77      1.50 o 
   5  11   3        3.52        3.25      2.21 o 
   6  11   3       36.06       30.90      2.88 o 
   7  11   3       32.38       40.53      4.33 o 
   8  11   3        0.47       -2.67      6.65 o 
  -8  12   3        1.11       10.33      9.79 o 
  -7  12   3        2.58        1.05      7.93 o 
  -6  12   3        3.72       -2.96      3.96 o 
  -5  12   3       41.95       56.48      4.12 o 
  -4  12   3       57.68       58.84      5.11 o 
  -3  12   3      282.67      284.89      7.09 o 
  -2  12   3        8.02        3.89      1.92 o 
  -1  12   3       80.02       97.48      3.45 o 
   0  12   3      392.21      428.60      6.32 o 
   1  12   3       76.47       95.65      3.13 o 
   2  12   3        7.89        1.80      1.84 o 
   3  12   3      282.65      288.04      7.62 o 
   4  12   3       56.23       57.95      3.56 o 
   5  12   3       39.96       47.32      3.39 o 
   6  12   3        3.99        4.20      3.19 o 
   7  12   3        2.59        2.27      3.37 o 
   8  12   3        1.04        3.82      3.34 o 
  -7  13   3       10.96        6.62      5.94 o 
  -6  13   3       29.91       35.87      5.74 o 
  -5  13   3       74.99       76.92      6.02 o 
  -4  13   3      105.95      105.48      5.13 o 
  -3  13   3      222.60      207.74      6.52 o 
  -2  13   3       46.11       56.83      3.90 o 
  -1  13   3      202.58      210.74      8.22 o 
   0  13   3       85.25       80.83      5.28 o 
   1  13   3      203.79      211.54      8.06 o 
   2  13   3       47.68       46.96      6.16 o 
   3  13   3      222.76      186.11      6.95 o 
   4  13   3      107.14      102.92      5.92 o 
   5  13   3       75.38       64.86      7.01 o 
   6  13   3       31.54       36.61      4.42 o 
   7  13   3       10.98        7.72      3.82 o 
  -6  14   3       21.55       24.36      5.81 o 
  -5  14   3      257.62      258.56     11.96 o 
  -4  14   3       32.70       40.00      6.01 o 
  -3  14   3       58.94       64.64      6.64 o 
  -2  14   3        0.27        3.76      4.56 o 
  -1  14   3       66.36       67.58      7.33 o 
   0  14   3       26.74       34.10      8.39 o 
   1  14   3       65.51       62.43      6.26 o 
   2  14   3        0.26        4.79      4.31 o 
   3  14   3       59.87       67.47      5.48 o 
   4  14   3       32.76       31.15      4.59 o 
   5  14   3      260.43      269.72     32.85 o 
   6  14   3       21.55       29.51      5.84 o 
  -5  15   3       71.26       78.67      7.99 o 
  -4  15   3        8.01       12.30      5.16 o 
  -3  15   3       24.21       16.80      5.24 o 
  -2  15   3       91.49       96.83      9.13 o 
  -1  15   3        9.00        6.30      4.66 o 
   0  15   3        0.33        4.31      4.47 o 
   1  15   3        8.90        4.07      4.38 o 
   2  15   3       92.53       86.28     13.29 o 
   3  15   3       24.15       24.59      5.48 o 
   4  15   3        8.03        5.21      4.62 o 
   5  15   3       71.35       57.24      6.69 o 
  -4  16   3        0.95        2.09     10.23 o 
  -3  16   3       12.33       17.20      5.70 o 
  -2  16   3       41.37       38.20      6.75 o 
  -1  16   3       28.95       29.55      9.40 o 
   0  16   3        0.13        1.18      4.76 o 
   1  16   3       27.97       32.30      5.91 o 
   2  16   3       41.47       49.80      6.71 o 
   3  16   3       12.48        9.71      6.23 o 
   4  16   3        1.05        5.70      5.12 o 
  -2  17   3        8.04        5.30     10.06 o 
  -1  17   3        3.85       -0.57      9.42 o 
   0  17   3        0.14       -6.56      7.93 o 
   1  17   3        3.97       13.13      8.95 o 
   2  17   3        7.68       16.27     10.26 o 
   0   0   4    11905.70    12262.77    162.38 o 
   1   0   4     5645.70     5562.45     46.37 o 
   2   0   4     6239.40     6871.97     54.95 o 
   3   0   4     1418.09     1469.89     11.98 o 
   4   0   4      188.54      224.93      2.72 o 
   5   0   4      527.96      532.95      5.44 o 
   6   0   4        3.19        6.43      1.10 o 
   7   0   4      564.95      559.71      6.81 o 
   8   0   4       81.61       75.66      7.73 o 
   9   0   4        0.07       -3.88      3.88 o 
  10   0   4       49.78       69.52      8.68 o 
 -10   1   4       42.36       30.62      7.02 o 
  -9   1   4       45.46       39.30      7.12 o 
  -8   1   4       68.38       52.10      7.12 o 
  -7   1   4      525.73      464.81      8.62 o 
  -6   1   4       71.72       77.67      2.41 o 
  -5   1   4      357.44      372.35      4.81 o 
  -4   1   4      201.02      224.43      3.13 o 
  -3   1   4      231.44      313.33      3.65 o 
  -2   1   4     4388.89     4695.79     41.86 o 
  -1   1   4      979.56      941.32      8.52 o 
   0   1   4      135.68      119.63      1.75 o 
   1   1   4      957.64      955.05      8.54 o 
   2   1   4     4397.42     4734.78     39.92 o 
   3   1   4      244.94      313.24      3.29 o 
   4   1   4      201.51      224.05      2.87 o 
   5   1   4      362.70      363.17      4.14 o 
   6   1   4       73.51       79.56      2.59 o 
   7   1   4      523.21      477.58      6.59 o 
   8   1   4       67.38       63.66      4.96 o 
   9   1   4       45.08       45.20      7.95 o 
  10   1   4       42.77       56.86      8.04 o 
 -10   2   4       88.44       63.48      9.89 o 
  -9   2   4      168.81      176.18     13.27 o 
  -8   2   4       12.31       15.26      5.67 o 
  -7   2   4      114.15      109.02      3.47 o 
  -6   2   4       52.80       55.05      2.14 o 
  -5   2   4      260.25      247.18      3.93 o 
  -4   2   4     3172.45     3450.75     29.76 o 
  -3   2   4       39.33       37.22      1.40 o 
  -2   2   4     5392.30     5583.32     47.17 o 
  -1   2   4     2910.80     3198.45     26.10 o 
   0   2   4    16127.10    15788.99    125.98 o 
   1   2   4     2915.60     3257.75     26.19 o 
   2   2   4     5411.05     5635.31     47.09 o 
   3   2   4       40.66       37.37      0.94 o 
   4   2   4     3205.27     3422.49     26.86 o 
   5   2   4      253.94      253.89      3.34 o 
   6   2   4       56.71       56.54      1.77 o 
   7   2   4      113.39      117.59      3.20 o 
   8   2   4       13.01       11.48      2.87 o 
   9   2   4      172.01      158.10      7.73 o 
 -10   3   4       22.44       23.03      8.17 o 
  -9   3   4      162.01      145.25     12.59 o 
  -8   3   4      106.77       97.48     10.13 o 
  -7   3   4      271.61      256.36      4.90 o 
  -6   3   4      178.79      154.40      3.58 o 
  -5   3   4      755.70      749.39      8.50 o 
  -4   3   4      185.96      192.88      3.49 o 
  -3   3   4     1112.99     1111.26     11.24 o 
  -2   3   4     8228.16     8153.61     68.25 o 
  -1   3   4      265.50      206.09      2.35 o 
   0   3   4       11.55       34.88      1.01 o 
   1   3   4      259.63      206.59      2.36 o 
   2   3   4     8281.62     8180.06     65.45 o 
   3   3   4     1118.78     1130.12      9.99 o 
   4   3   4      189.95      189.92      2.24 o 
   5   3   4      753.52      745.79      7.43 o 
   6   3   4      175.18      153.93      2.42 o 
   7   3   4      273.62      255.80      3.61 o 
   8   3   4      104.14      104.03      6.36 o 
   9   3   4      160.26      158.90      7.61 o 
 -10   4   4      183.69      159.67     14.69 o 
  -9   4   4       93.22       82.08     10.77 o 
  -8   4   4      226.62      215.53     10.29 o 
  -7   4   4      185.78      178.93      4.21 o 
  -6   4   4      204.13      210.64      4.22 o 
  -5   4   4        3.71        7.70      1.53 o 
  -4   4   4      316.07      319.74      4.62 o 
  -3   4   4      216.82      230.06      3.59 o 
  -2   4   4     1275.31     1409.18     12.99 o 
  -1   4   4      229.86      276.23      3.05 o 
   0   4   4      438.27      453.25      4.35 o 
   1   4   4      227.07      275.51      3.00 o 
   2   4   4     1281.12     1419.23     12.27 o 
   3   4   4      222.98      237.23      3.27 o 
   4   4   4      315.97      329.07      3.90 o 
   5   4   4        4.77        8.38      0.86 o 
   6   4   4      205.00      201.77      3.13 o 
   7   4   4      185.29      179.27      2.96 o 
   8   4   4      229.27      228.45      9.89 o 
   9   4   4       91.54      105.75      9.35 o 
 -10   5   4       11.43       34.64     10.53 o 
  -9   5   4       76.54      115.30     12.36 o 
  -8   5   4      140.33      173.14     13.98 o 
  -7   5   4      118.64      118.40      5.12 o 
  -6   5   4      260.70      232.28      5.05 o 
  -5   5   4        8.45       10.01      1.93 o 
  -4   5   4     1048.25     1005.41     11.39 o 
  -3   5   4     1357.64     1389.00     14.64 o 
  -2   5   4     1734.52     1628.90     14.90 o 
  -1   5   4      493.39      455.99      4.40 o 
   0   5   4      322.34      356.91      3.90 o 
   1   5   4      488.54      452.02      4.33 o 
   2   5   4     1771.26     1643.59     12.97 o 
   3   5   4     1370.20     1383.94     12.94 o 
   4   5   4     1052.41     1004.20      9.56 o 
   5   5   4        8.19       10.54      0.72 o 
   6   5   4      256.37      225.50      3.08 o 
   7   5   4      116.34      119.11      2.57 o 
   8   5   4      141.18      150.80     13.45 o 
   9   5   4       76.07       76.78      8.54 o 
 -10   6   4        2.07       -7.80      8.20 o 
  -9   6   4      403.73      391.54     21.88 o 
  -8   6   4       22.82       12.86      7.60 o 
  -7   6   4       27.93       29.86      4.26 o 
  -6   6   4       49.63       45.28      2.65 o 
  -5   6   4      245.76      241.34      5.60 o 
  -4   6   4      212.13      224.05      4.21 o 
  -3   6   4      675.50      745.61     10.78 o 
  -2   6   4      209.18      243.50      3.53 o 
  -1   6   4      813.26      980.35      8.35 o 
   0   6   4     1283.97     1299.65     11.01 o 
   1   6   4      832.48      976.92      8.00 o 
   2   6   4      210.78      247.42      2.90 o 
   3   6   4      687.46      741.47      9.52 o 
   4   6   4      211.57      220.11      3.74 o 
   5   6   4      243.28      241.39      4.01 o 
   6   6   4       48.61       50.08      2.26 o 
   7   6   4       28.17       31.47      2.12 o 
   8   6   4       22.73       24.20      4.93 o 
   9   6   4      397.11      428.41     19.89 o 
 -10   7   4       28.81       16.71      9.93 o 
  -9   7   4       86.36       84.48     11.95 o 
  -8   7   4      300.50      318.33     19.11 o 
  -7   7   4       39.09       32.95      4.55 o 
  -6   7   4      469.49      450.98      7.58 o 
  -5   7   4       66.86       63.74      2.87 o 
  -4   7   4      350.20      360.54      5.74 o 
  -3   7   4       31.86       39.71      1.82 o 
  -2   7   4      863.62      809.09      7.94 o 
  -1   7   4      512.50      490.48      4.94 o 
   0   7   4       46.91       70.98      1.68 o 
   1   7   4      511.05      488.50      4.90 o 
   2   7   4      880.91      806.11      7.20 o 
   3   7   4       31.53       39.25      1.26 o 
   4   7   4      356.18      360.46      4.21 o 
   5   7   4       67.08       68.25      2.66 o 
   6   7   4      459.03      469.91      8.29 o 
   7   7   4       39.26       43.46      3.55 o 
   8   7   4      300.84      278.79     15.70 o 
   9   7   4       86.63       90.49      9.69 o 
  -9   8   4      272.62      287.06     19.79 o 
  -8   8   4        5.28        2.67      6.45 o 
  -7   8   4       67.07       68.35      5.84 o 
  -6   8   4      131.75      120.93      5.78 o 
  -5   8   4      358.24      327.08      6.57 o 
  -4   8   4      285.36      279.83      5.42 o 
  -3   8   4       57.02       57.76      2.25 o 
  -2   8   4      531.32      541.41      5.92 o 
  -1   8   4       66.72       68.93      1.86 o 
   0   8   4      242.75      269.78      3.56 o 
   1   8   4       65.08       67.63      1.91 o 
   2   8   4      530.00      533.72      6.08 o 
   3   8   4       56.89       54.18      1.62 o 
   4   8   4      282.51      269.76      4.80 o 
   5   8   4      345.66      329.67      5.37 o 
   6   8   4      132.12      125.65      3.40 o 
   7   8   4       67.06       67.12      5.98 o 
   8   8   4        5.44        9.76      6.21 o 
  -9   9   4      138.20      158.49     16.21 o 
  -8   9   4       21.44       36.09      9.45 o 
  -7   9   4        9.61        2.48      5.62 o 
  -6   9   4       72.46       75.27      5.72 o 
  -5   9   4       57.56       55.73      3.09 o 
  -4   9   4       15.85       24.90      2.45 o 
  -3   9   4       10.85       14.22      1.59 o 
  -2   9   4      481.49      510.14      6.10 o 
  -1   9   4      114.70      112.58      2.55 o 
   0   9   4      275.81      307.19      4.43 o 
   1   9   4      112.90      117.96      2.85 o 
   2   9   4      480.84      491.64      5.94 o 
   3   9   4       10.40       12.05      1.42 o 
   4   9   4       17.17       24.58      2.30 o 
   5   9   4       58.65       58.40      3.45 o 
   6   9   4       68.92       70.46      3.47 o 
   7   9   4       10.07        3.78      6.08 o 
   8   9   4       21.30       22.89      7.50 o 
  -9  10   4      123.65      139.07     16.31 o 
  -8  10   4       11.95       19.85      9.15 o 
  -7  10   4       26.67       27.82      6.24 o 
  -6  10   4       47.85       58.83      8.60 o 
  -5  10   4      195.99      190.57      7.19 o 
  -4  10   4      338.01      354.40      7.13 o 
  -3  10   4       15.84       16.19      2.81 o 
  -2  10   4      386.08      396.88      5.68 o 
  -1  10   4       64.55       61.57      2.31 o 
   0  10   4       10.45       17.23      1.63 o 
   1  10   4       66.67       59.74      2.31 o 
   2  10   4      387.16      395.22      5.30 o 
   3  10   4       15.90       13.00      1.49 o 
   4  10   4      337.75      354.19      5.36 o 
   5  10   4      192.12      181.71      3.76 o 
   6  10   4       48.37       51.92      2.62 o 
   7  10   4       26.54       39.33      8.10 o 
   8  10   4       11.81       11.21      7.50 o 
  -8  11   4       11.53       20.63     10.10 o 
  -7  11   4       25.19       25.51      6.62 o 
  -6  11   4        9.80       10.82      4.36 o 
  -5  11   4       40.77       41.00      5.22 o 
  -4  11   4       51.65       46.41      3.62 o 
  -3  11   4      116.72      128.28      4.15 o 
  -2  11   4      445.42      458.29      6.46 o 
  -1  11   4      215.39      218.03      4.28 o 
   0  11   4        6.35        4.77      1.56 o 
   1  11   4      214.20      217.60      4.02 o 
   2  11   4      438.74      443.39      5.95 o 
   3  11   4      113.57      123.72      3.21 o 
   4  11   4       50.19       47.57      2.46 o 
   5  11   4       40.50       37.02      3.13 o 
   6  11   4        9.25       14.02      3.33 o 
   7  11   4       25.29       26.78      3.64 o 
   8  11   4       11.44       16.21      8.41 o 
  -8  12   4       13.35       13.61      9.72 o 
  -7  12   4        3.76       -0.78      7.93 o 
  -6  12   4       30.64       33.93      4.33 o 
  -5  12   4       46.88       41.68      7.12 o 
  -4  12   4      121.19      121.56      7.46 o 
  -3  12   4       40.15       28.13      3.27 o 
  -2  12   4       89.42      107.09      3.59 o 
  -1  12   4      380.08      352.27      7.22 o 
   0  12   4        1.33        1.31      1.75 o 
   1  12   4      376.92      345.73      5.61 o 
   2  12   4       90.15       97.19      4.00 o 
   3  12   4       39.65       28.71      3.21 o 
   4  12   4      120.08      107.11      5.71 o 
   5  12   4       47.27       36.21      3.40 o 
   6  12   4       31.28       34.84      5.98 o 
   7  12   4        3.77        3.09      6.48 o 
   8  12   4       14.32        9.50      3.37 o 
  -7  13   4       33.31       30.69      7.39 o 
  -6  13   4       14.30       13.11      5.11 o 
  -5  13   4       15.72       20.67      4.08 o 
  -4  13   4       25.94       25.26      3.53 o 
  -3  13   4       98.61      109.16      3.53 o 
  -2  13   4      210.78      221.92      6.64 o 
  -1  13   4        1.65        0.21      3.57 o 
   0  13   4      137.68      125.39      6.84 o 
   1  13   4        1.93        2.48      3.46 o 
   2  13   4      210.16      205.91      7.20 o 
   3  13   4      100.22       96.18      5.26 o 
   4  13   4       26.42       24.35      3.76 o 
   5  13   4       16.06       19.39      3.43 o 
   6  13   4       14.12       13.26      4.63 o 
   7  13   4       33.71       31.51      4.59 o 
  -6  14   4       88.21      105.22     11.90 o 
  -5  14   4       41.64       30.02      5.71 o 
  -4  14   4      156.88      145.05     11.85 o 
  -3  14   4        5.02        1.54      5.69 o 
  -2  14   4       11.39       16.17      5.07 o 
  -1  14   4       47.85       42.20      5.96 o 
   0  14   4       31.54       24.33      5.06 o 
   1  14   4       47.89       37.83      5.49 o 
   2  14   4       11.54       15.75      4.71 o 
   3  14   4        4.97        5.52      3.87 o 
   4  14   4      157.81      142.83      6.50 o 
   5  14   4       41.50       34.62      4.78 o 
   6  14   4       89.22      102.51      6.99 o 
  -5  15   4        0.21       -8.14      8.14 o 
  -4  15   4        1.07        1.03      5.00 o 
  -3  15   4       81.83       83.33      7.64 o 
  -2  15   4       28.84       33.16      5.95 o 
  -1  15   4       20.16       26.75      5.84 o 
   0  15   4        3.52        8.80      4.66 o 
   1  15   4       19.81       18.69      8.93 o 
   2  15   4       28.44       30.50      5.58 o 
   3  15   4       83.07       92.68      7.53 o 
   4  15   4        1.12        4.27      4.55 o 
   5  15   4        0.18       -4.30      4.30 o 
  -4  16   4       25.39       29.41     12.36 o 
  -3  16   4        6.67       11.20      5.70 o 
  -2  16   4        8.50        2.04      5.19 o 
  -1  16   4        7.84        3.97      5.72 o 
   0  16   4        0.44       -3.10      7.85 o 
   1  16   4        8.05       13.54      5.41 o 
   2  16   4        8.39        7.15      4.98 o 
   3  16   4        6.88        5.56      5.01 o 
   4  16   4       25.83       33.46     11.58 o 
   0  17   4        4.12        6.92      9.39 o 
   1  17   4        5.25        3.11      8.85 o 
   2  17   4        1.41       -7.23      9.22 o 
   1   0   5     1526.06     1458.72     13.51 o 
   2   0   5     1867.13     2017.44     16.75 o 
   3   0   5     2486.67     2576.54     21.28 o 
   4   0   5     1810.78     2027.87     16.42 o 
   5   0   5      231.36      155.15      2.52 o 
   6   0   5       57.03       46.85      1.76 o 
   7   0   5        4.18        4.84      1.56 o 
   8   0   5      143.99      143.50      6.68 o 
   9   0   5      470.38      483.32     20.83 o 
  10   0   5       86.05       77.18      9.01 o 
 -10   1   5       20.38       13.78      6.35 o 
  -9   1   5      141.53      124.52     10.60 o 
  -8   1   5       65.35       81.44      8.24 o 
  -7   1   5      104.84      105.24      3.43 o 
  -6   1   5      472.14      489.74      6.59 o 
  -5   1   5      934.91      856.77      9.71 o 
  -4   1   5      322.22      302.41      3.84 o 
  -3   1   5     1665.30     1823.08     17.03 o 
  -2   1   5      619.65      639.58      6.08 o 
  -1   1   5      504.38      523.59      5.34 o 
   0   1   5     1748.11     1598.24     14.70 o 
   1   1   5      499.98      519.83      4.90 o 
   2   1   5      643.96      636.18      6.19 o 
   3   1   5     1673.93     1817.31     14.67 o 
   4   1   5      331.62      297.68      3.49 o 
   5   1   5      937.70      860.62      8.48 o 
   6   1   5      466.50      497.85      5.74 o 
   7   1   5      104.41      106.47      2.62 o 
   8   1   5       63.52       75.44      4.55 o 
   9   1   5      141.55      128.44     10.06 o 
  10   1   5       21.80       21.24      6.35 o 
 -10   2   5       47.11       50.44      9.25 o 
  -9   2   5      135.17      133.77     11.55 o 
  -8   2   5      170.19      154.67     11.55 o 
  -7   2   5      323.51      317.59      6.91 o 
  -6   2   5       93.40       85.43      3.08 o 
  -5   2   5      542.42      518.95      6.44 o 
  -4   2   5      613.55      723.30      8.06 o 
  -3   2   5     2247.64     2180.04     19.35 o 
  -2   2   5      514.81      514.26      5.29 o 
  -1   2   5     3079.47     3135.75     24.42 o 
   0   2   5      919.51      633.72      6.28 o 
   1   2   5     3089.00     3131.36     25.45 o 
   2   2   5      516.72      519.25      4.96 o 
   3   2   5     2246.48     2210.06     18.35 o 
   4   2   5      623.57      734.80      7.14 o 
   5   2   5      545.67      516.32      5.62 o 
   6   2   5       91.64       84.09      2.14 o 
   7   2   5      323.91      337.15      6.74 o 
   8   2   5      171.86      153.89      6.19 o 
   9   2   5      132.21      129.54      7.26 o 
  10   2   5       48.35       43.08      7.23 o 
 -10   3   5       41.32       44.16      9.08 o 
  -9   3   5      311.72      287.27     17.15 o 
  -8   3   5      471.23      485.04     21.71 o 
  -7   3   5      199.29      204.19      4.46 o 
  -6   3   5      514.55      541.22      7.02 o 
  -5   3   5      197.29      203.94      3.67 o 
  -4   3   5     1873.76     1864.39     18.09 o 
  -3   3   5     6572.44     7375.99     65.25 o 
  -2   3   5     2599.60     2826.50     24.54 o 
  -1   3   5     2661.40     2928.49     22.12 o 
   0   3   5      559.95      565.58      5.16 o 
   1   3   5     2682.07     2923.41     23.93 o 
   2   3   5     2645.82     2827.73     21.51 o 
   3   3   5     6618.80     7342.15     65.24 o 
   4   3   5     1880.77     1867.57     15.12 o 
   5   3   5      195.63      203.28      2.99 o 
   6   3   5      507.45      528.49      5.90 o 
   7   3   5      191.71      192.24      3.36 o 
   8   3   5      465.64      478.22      9.80 o 
   9   3   5      310.66      316.04     10.99 o 
 -10   4   5       82.52       75.26     11.95 o 
  -9   4   5      207.26      202.45     15.30 o 
  -8   4   5       36.92       41.90      7.75 o 
  -7   4   5      377.47      419.91      7.12 o 
  -6   4   5      107.40       94.11      3.00 o 
  -5   4   5      312.56      297.14      4.94 o 
  -4   4   5      348.83      266.60      4.22 o 
  -3   4   5      167.53      183.25      3.66 o 
  -2   4   5      413.62      491.52      5.47 o 
  -1   4   5     2053.85     2076.27     16.00 o 
   0   4   5     6319.70     5747.11     46.11 o 
   1   4   5     2078.58     2077.36     16.64 o 
   2   4   5      410.31      491.97      4.57 o 
   3   4   5      163.76      184.91      2.90 o 
   4   4   5      347.55      275.69      3.77 o 
   5   4   5      309.42      286.02      3.29 o 
   6   4   5      108.88       90.20      1.97 o 
   7   4   5      377.40      407.96      6.59 o 
   8   4   5       37.33       39.29      3.57 o 
   9   4   5      210.02      183.52     11.60 o 
 -10   5   5       61.47       82.15     12.05 o 
  -9   5   5        2.51        6.62      7.53 o 
  -8   5   5      158.40      171.52     13.47 o 
  -7   5   5      685.99      652.60     13.84 o 
  -6   5   5       72.34       64.53      2.92 o 
  -5   5   5      425.59      425.60      6.76 o 
  -4   5   5      556.43      558.73      7.41 o 
  -3   5   5      927.06     1095.31     11.53 o 
  -2   5   5      960.01     1100.33     10.56 o 
  -1   5   5     2197.46     2304.03     18.57 o 
   0   5   5     1843.14     2113.78     16.38 o 
   1   5   5     2224.38     2311.55     17.83 o 
   2   5   5      970.41     1095.58      9.87 o 
   3   5   5      939.49     1113.28     10.74 o 
   4   5   5      551.34      562.14      6.68 o 
   5   5   5      420.98      435.50      5.64 o 
   6   5   5       70.52       60.45      1.78 o 
   7   5   5      670.27      660.07      9.18 o 
   8   5   5      155.76      153.37      7.65 o 
   9   5   5        2.40        2.19      5.67 o 
 -10   6   5       84.98       88.33     12.63 o 
  -9   6   5       66.03       65.50     10.57 o 
  -8   6   5      139.01      137.69     13.00 o 
  -7   6   5      125.07      128.61      6.79 o 
  -6   6   5      595.50      547.96      8.46 o 
  -5   6   5       63.03       59.05      3.25 o 
  -4   6   5      575.20      586.68      7.92 o 
  -3   6   5      205.80      229.81      5.34 o 
  -2   6   5      561.36      603.10      6.60 o 
  -1   6   5      232.46      223.04      2.90 o 
   0   6   5      854.94      746.34      6.92 o 
   1   6   5      235.13      227.83      2.86 o 
   2   6   5      562.32      590.86      6.10 o 
   3   6   5      204.85      233.23      2.97 o 
   4   6   5      577.54      598.53      7.62 o 
   5   6   5       64.73       64.22      2.29 o 
   6   6   5      593.23      538.35      6.33 o 
   7   6   5      125.82      134.18      4.14 o 
   8   6   5      134.61      122.96      6.87 o 
   9   6   5       67.09       79.31      9.39 o 
  -9   7   5       14.12       34.91      9.79 o 
  -8   7   5        4.97        6.75      6.99 o 
  -7   7   5      405.25      374.90     14.05 o 
  -6   7   5       58.47       63.91      3.65 o 
  -5   7   5      376.86      347.43      8.00 o 
  -4   7   5       52.85       39.62      2.20 o 
  -3   7   5      684.73      710.84      9.41 o 
  -2   7   5      645.60      662.06      6.42 o 
  -1   7   5       91.31       96.33      2.01 o 
   0   7   5      108.22      116.73      2.14 o 
   1   7   5       93.61       95.66      1.97 o 
   2   7   5      644.87      650.35      6.39 o 
   3   7   5      697.81      690.80      6.61 o 
   4   7   5       52.60       45.74      2.19 o 
   5   7   5      378.74      352.42      5.42 o 
   6   7   5       58.10       62.25      3.11 o 
   7   7   5      401.30      377.02      8.44 o 
   8   7   5        4.92        9.18      5.94 o 
   9   7   5       13.86        7.06      6.96 o 
  -9   8   5       24.89       31.67     10.13 o 
  -8   8   5       35.33       42.41      9.49 o 
  -7   8   5        6.18        2.72      3.70 o 
  -6   8   5       96.01       95.50      8.46 o 
  -5   8   5       67.47       63.69      3.62 o 
  -4   8   5     1228.09     1196.81     16.71 o 
  -3   8   5      336.74      329.23      5.22 o 
  -2   8   5      128.26      124.69      2.51 o 
  -1   8   5      162.89      159.61      2.84 o 
   0   8   5      389.39      343.44      4.60 o 
   1   8   5      163.89      152.35      2.76 o 
   2   8   5      128.01      120.38      2.35 o 
   3   8   5      336.06      329.38      3.97 o 
   4   8   5     1210.15     1177.36     11.92 o 
   5   8   5       67.86       72.72      4.31 o 
   6   8   5       94.87       86.16      3.04 o 
   7   8   5        6.12        3.38      2.33 o 
   8   8   5       34.92       33.97      7.66 o 
   9   8   5       25.47       23.63      7.90 o 
  -9   9   5        9.81       11.34     10.47 o 
  -8   9   5       22.59       27.96      9.28 o 
  -7   9   5       61.11       66.95      5.88 o 
  -6   9   5       19.57       23.68      4.42 o 
  -5   9   5       79.51       74.01      4.00 o 
  -4   9   5      211.35      200.42      5.21 o 
  -3   9   5       25.37       27.81      1.89 o 
  -2   9   5      538.43      558.24      6.61 o 
  -1   9   5      304.28      316.90      4.62 o 
   0   9   5       27.18       32.63      1.71 o 
   1   9   5      300.19      319.53      4.52 o 
   2   9   5      530.82      560.56      6.55 o 
   3   9   5       22.65       25.94      1.57 o 
   4   9   5      211.03      199.97      3.32 o 
   5   9   5       80.80       75.88      2.71 o 
   6   9   5       18.78       26.89      3.09 o 
   7   9   5       59.12       62.56      4.14 o 
   8   9   5       23.09       35.05      8.41 o 
  -9  10   5       25.08       22.72     12.53 o 
  -8  10   5       63.36      102.88     13.91 o 
  -7  10   5        6.34       10.75      6.36 o 
  -6  10   5       40.67       52.06      6.50 o 
  -5  10   5        9.22       15.11      3.76 o 
  -4  10   5      523.33      519.93     10.27 o 
  -3  10   5       59.63       53.06      2.42 o 
  -2  10   5      190.60      186.09      5.42 o 
  -1  10   5       48.45       51.04      2.15 o 
   0  10   5        2.74        0.38      1.42 o 
   1  10   5       48.41       48.96      2.04 o 
   2  10   5      191.31      184.30      3.52 o 
   3  10   5       58.93       55.01      2.10 o 
   4  10   5      519.67      501.73      6.37 o 
   5  10   5        8.71       14.36      1.82 o 
   6  10   5       39.19       37.69      2.22 o 
   7  10   5        6.57        0.24      6.14 o 
   8  10   5       62.77       60.40     10.03 o 
  -8  11   5       44.91       58.11     11.75 o 
  -7  11   5       19.26       24.55      7.04 o 
  -6  11   5       21.09       29.76      5.11 o 
  -5  11   5       12.55       10.92      3.68 o 
  -4  11   5       88.39       77.80      4.26 o 
  -3  11   5      125.35      107.35      5.47 o 
  -2  11   5      219.97      228.95      4.67 o 
  -1  11   5      127.74      132.66      3.46 o 
   0  11   5      198.88      207.80      4.17 o 
   1  11   5      126.62      142.07      3.54 o 
   2  11   5      215.42      224.68      4.21 o 
   3  11   5      124.01      101.64      3.72 o 
   4  11   5       88.00       81.48      3.40 o 
   5  11   5       12.73       12.55      2.68 o 
   6  11   5       21.58       19.69      2.91 o 
   7  11   5       18.49       16.75      4.79 o 
   8  11   5       45.89       48.40      6.85 o 
  -8  12   5       16.56       11.75     10.03 o 
  -7  12   5       15.58       15.13      9.42 o 
  -6  12   5       21.03       27.50      4.29 o 
  -5  12   5       42.51       39.70      4.25 o 
  -4  12   5        4.72       -0.33      2.71 o 
  -3  12   5       26.93       21.88      3.12 o 
  -2  12   5      198.09      185.06      4.57 o 
  -1  12   5      139.40      131.40      3.98 o 
   0  12   5        5.85        1.55      1.81 o 
   1  12   5      144.16      125.74      5.20 o 
   2  12   5      198.73      183.19      5.20 o 
   3  12   5       26.05       14.93      2.82 o 
   4  12   5        4.29        8.60      2.69 o 
   5  12   5       42.69       39.09      3.60 o 
   6  12   5       21.02       20.41      3.36 o 
   7  12   5       15.74       19.07      4.46 o 
   8  12   5       16.53       15.50      8.64 o 
  -6  13   5        3.76        0.75      3.96 o 
  -5  13   5       13.51       10.58      4.19 o 
  -4  13   5       57.27       72.16      5.15 o 
  -3  13   5       22.27       20.65      3.68 o 
  -2  13   5      222.70      232.13      7.83 o 
  -1  13   5      256.61      267.37     13.97 o 
   0  13   5      120.92      132.53      7.55 o 
   1  13   5      257.08      260.14      8.00 o 
   2  13   5      223.88      226.58      7.48 o 
   3  13   5       22.40       20.63      3.58 o 
   4  13   5       58.56       65.94      5.29 o 
   5  13   5       13.24       22.39      3.83 o 
   6  13   5        3.72       -0.07      3.18 o 
   7  13   5        8.48        7.84      3.46 o 
  -6  14   5        4.66       16.65     10.43 o 
  -5  14   5       25.41       24.73      5.66 o 
  -4  14   5        3.67        7.69      4.65 o 
  -3  14   5      120.15      116.78      8.35 o 
  -2  14   5       19.44       29.40      5.44 o 
  -1  14   5       30.50       36.38      5.73 o 
   0  14   5       26.38       19.96      5.09 o 
   1  14   5       30.44       36.74      5.64 o 
   2  14   5       19.53       16.87      4.60 o 
   3  14   5      119.89      125.03      6.15 o 
   4  14   5        3.65       -2.67      3.11 o 
   5  14   5       26.61       23.03      4.43 o 
   6  14   5        4.72        3.19      3.64 o 
  -5  15   5       31.58       62.90     13.10 o 
  -4  15   5       95.16       99.72      8.56 o 
  -3  15   5       29.41       35.22      6.29 o 
  -2  15   5       38.80       29.49      6.09 o 
  -1  15   5        0.22        1.45      4.60 o 
   0  15   5        5.80        5.48      6.31 o 
   1  15   5        0.21        1.77      5.01 o 
   2  15   5       39.70       32.83      5.71 o 
   3  15   5       29.11       30.74      5.70 o 
   4  15   5       95.91      100.22      7.57 o 
   5  15   5       31.08       41.22      6.04 o 
  -4  16   5       16.15       20.53     11.04 o 
  -3  16   5        3.21        2.80      5.90 o 
  -2  16   5        1.22        1.38      5.81 o 
  -1  16   5       25.63       22.80      6.39 o 
   0  16   5       66.43       53.64      7.11 o 
   1  16   5       26.78       21.01      5.76 o 
   2  16   5        1.25       -0.29      5.96 o 
   3  16   5        3.24        1.96      5.03 o 
   4  16   5       15.66        4.25     10.06 o 
   0  17   5       25.94       19.04     10.43 o 
   1  17   5        7.63       13.67     10.23 o 
   2  17   5       14.99        1.32      9.93 o 
   0   0   6      229.84      206.11      4.14 o 
   1   0   6       22.19       29.22      1.18 o 
   2   0   6     1640.15     1734.71     15.26 o 
   3   0   6      136.89      121.36      1.91 o 
   4   0   6      136.65      144.64      2.27 o 
   5   0   6        6.41        5.93      0.95 o 
   6   0   6     1118.09     1230.47     11.88 o 
   7   0   6      273.62      291.16      5.33 o 
   8   0   6      219.91      195.15      6.63 o 
   9   0   6      116.13      113.61      9.89 o 
  10   0   6       74.37       59.05      8.20 o 
 -10   1   6       36.92       40.25      7.56 o 
  -9   1   6        3.82        7.73      5.47 o 
  -8   1   6       23.71       26.44      6.01 o 
  -7   1   6      855.96      824.82      9.55 o 
  -6   1   6      177.96      180.00      3.46 o 
  -5   1   6      489.99      544.99      6.48 o 
  -4   1   6     1016.30     1090.89     10.49 o 
  -3   1   6      532.45      433.01      4.95 o 
  -2   1   6      806.25      861.76      8.43 o 
  -1   1   6     3463.21     3311.01     29.61 o 
   0   1   6     4221.84     4272.51     37.94 o 
   1   1   6     3468.81     3287.76     32.62 o 
   2   1   6      813.84      859.15      7.46 o 
   3   1   6      516.57      435.91      4.52 o 
   4   1   6     1019.29     1096.85     10.30 o 
   5   1   6      484.26      536.17      6.27 o 
   6   1   6      180.29      187.36      3.32 o 
   7   1   6      856.89      838.66      8.85 o 
   8   1   6       23.58       21.97      3.31 o 
   9   1   6        3.88       -3.48      4.59 o 
  10   1   6       37.38       32.21      6.65 o 
 -10   2   6      136.01      138.84     12.46 o 
  -9   2   6        6.40       10.50      6.01 o 
  -8   2   6      409.27      418.79     19.21 o 
  -7   2   6      458.49      432.31      6.79 o 
  -6   2   6     1097.54     1112.22     13.07 o 
  -5   2   6      615.24      673.53      8.36 o 
  -4   2   6      750.51      766.23      8.27 o 
  -3   2   6     1057.38     1050.55      9.55 o 
  -2   2   6     1403.26     1397.27     13.36 o 
  -1   2   6      161.64      113.15      1.92 o 
   0   2   6     2231.27     2494.88     22.62 o 
   1   2   6      164.17      110.81      1.79 o 
   2   2   6     1402.18     1404.54     12.01 o 
   3   2   6     1054.50     1064.59      9.93 o 
   4   2   6      742.51      769.13      7.51 o 
   5   2   6      621.53      672.51      7.87 o 
   6   2   6     1105.22     1111.55     10.85 o 
   7   2   6      460.05      444.53      5.52 o 
   8   2   6      408.39      393.65     12.74 o 
   9   2   6        5.64        0.97      3.61 o 
  10   2   6      130.63      149.78     11.28 o 
 -10   3   6       50.13       48.35      9.45 o 
  -9   3   6       39.73       40.75      8.20 o 
  -8   3   6       90.32      108.35     10.43 o 
  -7   3   6      329.53      317.36      8.41 o 
  -6   3   6      412.90      364.05      5.55 o 
  -5   3   6      216.03      225.89      4.25 o 
  -4   3   6     3444.59     3579.72     33.01 o 
  -3   3   6     2015.70     2159.91     23.51 o 
  -2   3   6     4039.50     3681.30     30.24 o 
  -1   3   6     2228.09     1992.18     16.60 o 
   0   3   6      302.41      472.02      4.37 o 
   1   3   6     2230.31     1995.70     18.56 o 
   2   3   6     4053.59     3711.64     30.17 o 
   3   3   6     2054.42     2166.35     17.30 o 
   4   3   6     3457.37     3574.90     30.75 o 
   5   3   6      213.14      226.41      3.24 o 
   6   3   6      413.66      365.08      4.56 o 
   7   3   6      324.86      313.11      4.70 o 
   8   3   6       88.39       85.35      6.73 o 
   9   3   6       40.14       48.39      4.18 o 
  10   3   6       51.37       42.14      6.62 o 
 -10   4   6       28.39       29.27      9.96 o 
  -9   4   6       19.77       28.56      7.87 o 
  -8   4   6      114.89      127.56     11.99 o 
  -7   4   6      113.18      114.14      5.16 o 
  -6   4   6      550.66      548.18      7.35 o 
  -5   4   6      349.78      375.37      5.85 o 
  -4   4   6      274.34      233.64      4.01 o 
  -3   4   6      646.72      764.29      8.02 o 
  -2   4   6     1308.98     1362.22     12.78 o 
  -1   4   6      597.01      514.07      4.73 o 
   0   4   6      159.92      225.97      2.80 o 
   1   4   6      579.31      518.58      5.03 o 
   2   4   6     1303.89     1367.87     12.07 o 
   3   4   6      643.87      770.32      7.32 o 
   4   4   6      264.61      237.68      3.70 o 
   5   4   6      342.42      364.32      3.93 o 
   6   4   6      548.05      544.48      6.20 o 
   7   4   6      112.22      110.26      3.65 o 
   8   4   6      114.04      125.42      5.42 o 
   9   4   6       17.98       29.10      4.23 o 
 -10   5   6        8.43        5.10      9.12 o 
  -9   5   6       31.87       36.46      9.05 o 
  -8   5   6      376.24      391.91     20.56 o 
  -7   5   6      109.11      121.52      6.58 o 
  -6   5   6      778.50      714.19     10.16 o 
  -5   5   6       10.55       15.24      2.10 o 
  -4   5   6      985.47      969.57     10.68 o 
  -3   5   6     2770.40     2895.89     25.80 o 
  -2   5   6     2369.54     2365.38     21.22 o 
  -1   5   6       53.28       55.66      1.29 o 
   0   5   6      349.38      530.63      5.24 o 
   1   5   6       55.31       53.57      1.40 o 
   2   5   6     2385.78     2373.57     19.06 o 
   3   5   6     2783.00     2913.42     26.94 o 
   4   5   6      984.39      969.29     11.23 o 
   5   5   6       10.38       19.07      1.52 o 
   6   5   6      761.07      710.85      7.87 o 
   7   5   6      111.42      108.86      2.76 o 
   8   5   6      374.96      353.80      9.43 o 
   9   5   6       31.22       23.06      7.12 o 
 -10   6   6        1.08        6.92      9.12 o 
  -9   6   6      125.15      154.81     14.69 o 
  -8   6   6      177.76      181.45     14.32 o 
  -7   6   6      161.93      166.59     11.29 o 
  -6   6   6       54.54       57.50      3.00 o 
  -5   6   6      744.69      750.65     10.60 o 
  -4   6   6       35.10       40.44      2.18 o 
  -3   6   6      490.85      523.00      7.47 o 
  -2   6   6      237.05      272.12      3.42 o 
  -1   6   6     1206.42     1299.43     10.27 o 
   0   6   6      715.16      800.13      7.11 o 
   1   6   6     1198.33     1272.48     11.07 o 
   2   6   6      236.70      277.87      3.43 o 
   3   6   6      493.14      520.47      5.31 o 
   4   6   6       34.49       36.25      1.89 o 
   5   6   6      734.50      764.38      9.30 o 
   6   6   6       54.98       58.62      2.02 o 
   7   6   6      161.13      150.73      3.98 o 
   8   6   6      178.14      195.29     13.64 o 
   9   6   6      128.97      148.53     12.53 o 
  -9   7   6        2.71       -4.02      7.06 o 
  -8   7   6      100.31      103.92     12.05 o 
  -7   7   6       39.26       31.43      4.67 o 
  -6   7   6      677.68      671.08     13.15 o 
  -5   7   6      106.56       99.35      4.88 o 
  -4   7   6       74.31       62.16      2.62 o 
  -3   7   6       89.89       97.86      2.94 o 
  -2   7   6     1538.79     1544.66     14.97 o 
  -1   7   6      190.91      193.48      2.95 o 
   0   7   6      143.27      152.80      2.48 o 
   1   7   6      190.83      199.58      2.93 o 
   2   7   6     1546.45     1530.26     13.66 o 
   3   7   6       90.26       97.47      2.08 o 
   4   7   6       72.37       62.97      2.36 o 
   5   7   6      106.47       98.22      2.98 o 
   6   7   6      669.50      681.25      9.17 o 
   7   7   6       39.40       35.06      3.05 o 
   8   7   6      100.13       92.38     10.33 o 
   9   7   6        2.74       -2.90      5.94 o 
  -9   8   6      118.11      138.40     15.46 o 
  -8   8   6       10.88        3.55      7.02 o 
  -7   8   6       26.18       20.53      4.59 o 
  -6   8   6       54.30       61.76      5.26 o 
  -5   8   6      335.47      325.98      6.78 o 
  -4   8   6      160.05      165.61      4.45 o 
  -3   8   6      135.97      131.04      3.33 o 
  -2   8   6      160.45      155.48      2.56 o 
  -1   8   6       77.13       78.62      2.12 o 
   0   8   6      178.37      197.98      3.42 o 
   1   8   6       71.49       75.96      2.14 o 
   2   8   6      161.43      159.52      3.00 o 
   3   8   6      135.30      129.98      2.56 o 
   4   8   6      160.94      161.30      4.82 o 
   5   8   6      330.49      333.13      7.44 o 
   6   8   6       54.45       65.64      4.76 o 
   7   8   6       26.22       17.79      6.96 o 
   8   8   6       10.70       12.22      6.85 o 
   9   8   6      121.40      111.01     11.85 o 
  -9   9   6        7.81       10.67     10.80 o 
  -8   9   6      100.73      126.41     13.88 o 
  -7   9   6        7.81       12.57      5.35 o 
  -6   9   6      125.00      130.89      7.14 o 
  -5   9   6       27.59       22.44      3.02 o 
  -4   9   6      228.99      205.66      5.41 o 
  -3   9   6      332.77      342.80      5.71 o 
  -2   9   6      294.80      281.45      4.13 o 
  -1   9   6      101.79      117.58      2.88 o 
   0   9   6      201.77      193.12      3.55 o 
   1   9   6      104.10      113.87      2.75 o 
   2   9   6      287.14      285.86      4.51 o 
   3   9   6      329.14      333.78      5.36 o 
   4   9   6      225.56      203.14      4.94 o 
   5   9   6       26.94       25.91      1.67 o 
   6   9   6      121.84      129.14      5.09 o 
   7   9   6        8.36       11.72      6.69 o 
   8   9   6       99.64      108.04     11.82 o 
   9   9   6        7.58       10.33      7.70 o 
  -8  10   6        0.75        2.40      8.74 o 
  -7  10   6       20.04       19.19      6.09 o 
  -6  10   6       18.16       17.40      4.51 o 
  -5  10   6      125.11      119.77      7.67 o 
  -4  10   6       79.99       68.17      3.95 o 
  -3  10   6      443.81      410.40      7.01 o 
  -2  10   6      331.05      339.43      5.00 o 
  -1  10   6      328.70      348.53      5.18 o 
   0  10   6     1586.96     1705.59     16.41 o 
   1  10   6      320.48      351.79      5.09 o 
   2  10   6      329.95      331.03      4.90 o 
   3  10   6      442.93      399.97      5.61 o 
   4  10   6       76.49       69.33      2.36 o 
   5  10   6      121.52      111.55      5.61 o 
   6  10   6       17.85       16.95      1.82 o 
   7  10   6       20.28       18.67      8.00 o 
   8  10   6        0.99        3.88      7.02 o 
  -8  11   6       18.26       34.57     10.50 o 
  -7  11   6       40.04       51.03      7.60 o 
  -6  11   6       36.88       46.79      8.26 o 
  -5  11   6       52.68       54.09      5.55 o 
  -4  11   6      171.32      171.05      5.95 o 
  -3  11   6       20.46       17.58      2.42 o 
  -2  11   6      147.18      155.35      3.68 o 
  -1  11   6      303.97      277.81      4.73 o 
   0  11   6      460.54      518.59      6.82 o 
   1  11   6      301.66      275.90      4.61 o 
   2  11   6      145.18      153.85      3.61 o 
   3  11   6       21.04       15.52      1.84 o 
   4  11   6      172.67      175.11      7.62 o 
   5  11   6       53.29       56.20      3.47 o 
   6  11   6       37.21       36.93      3.22 o 
   7  11   6       41.14       41.91      3.59 o 
   8  11   6       19.35       17.86      8.85 o 
  -7  12   6        0.20       -7.02      7.53 o 
  -6  12   6        0.85       -0.63      4.51 o 
  -5  12   6       20.50       16.61      4.76 o 
  -4  12   6       20.08       27.09      3.44 o 
  -3  12   6       15.24       15.12      3.17 o 
  -2  12   6      279.51      294.64      5.88 o 
  -1  12   6       77.19       72.28      3.22 o 
   0  12   6       99.10      111.16      3.55 o 
   1  12   6       77.34       69.54      4.13 o 
   2  12   6      280.93      297.82      7.43 o 
   3  12   6       15.57       10.38      2.74 o 
   4  12   6       21.02       34.55      3.62 o 
   5  12   6       20.28       18.13      3.12 o 
   6  12   6        0.71       -0.47      2.83 o 
   7  12   6        0.16        4.42      8.15 o 
  -6  13   6       11.59       15.97      5.00 o 
  -5  13   6       32.27       36.41      4.95 o 
  -4  13   6       13.74       22.41      4.05 o 
  -3  13   6       86.74       89.29      5.40 o 
  -2  13   6        0.46        1.29      3.63 o 
  -1  13   6      158.08      149.61      8.92 o 
   0  13   6        5.69       11.64      3.56 o 
   1  13   6      156.54      147.81      7.36 o 
   2  13   6        0.41        3.65      2.98 o 
   3  13   6       86.62       87.34      5.08 o 
   4  13   6       13.94       18.86      3.51 o 
   5  13   6       31.97       32.58      4.14 o 
   6  13   6       11.43       12.21      5.28 o 
   7  13   6        8.20       10.66      3.53 o 
  -6  14   6        1.76       -3.85      9.28 o 
  -5  14   6       35.25       42.30      6.68 o 
  -4  14   6       28.53       26.05      8.83 o 
  -3  14   6       24.44       26.61      5.67 o 
  -2  14   6       28.40       19.37      5.42 o 
  -1  14   6       17.14       14.28      4.88 o 
   0  14   6      137.52      150.50     10.26 o 
   1  14   6       17.02       19.01      4.92 o 
   2  14   6       28.81       20.36      4.18 o 
   3  14   6       24.42       21.19      3.87 o 
   4  14   6       28.46       25.46      4.04 o 
   5  14   6       35.47       30.76      4.46 o 
   6  14   6        1.86       -0.12      4.69 o 
  -5  15   6       26.20       47.17     11.88 o 
  -4  15   6       80.38       90.65      8.53 o 
  -3  15   6       34.60       39.73      7.77 o 
  -2  15   6       23.74       25.30      6.08 o 
  -1  15   6       20.86       22.04      5.50 o 
   0  15   6        0.29        1.24      4.73 o 
   1  15   6       20.81       14.55      4.97 o 
   2  15   6       23.77       23.37      5.39 o 
   3  15   6       35.70       31.12      5.01 o 
   4  15   6       80.24       93.30      7.63 o 
   5  15   6       26.18       32.85     10.99 o 
  -4  16   6       14.25        7.36     10.06 o 
  -3  16   6       22.01       27.35     11.07 o 
  -2  16   6       22.77       24.00      6.58 o 
  -1  16   6        0.73       -2.48      5.56 o 
   0  16   6       19.34       15.69      5.76 o 
   1  16   6        0.70        4.34      6.28 o 
   2  16   6       23.05       20.29      5.94 o 
   3  16   6       21.58       20.40      5.91 o 
   4  16   6       15.10        8.91      9.89 o 
   1  17   6       39.67       44.87     11.51 o 
   1   0   7       74.59       43.01      1.85 o 
   2   0   7     1046.34      975.56      9.58 o 
   3   0   7      333.45      295.09      3.44 o 
   4   0   7       10.56       17.49      1.02 o 
   5   0   7     2779.55     2722.64     22.82 o 
   6   0   7        6.16        1.23      1.39 o 
   7   0   7        0.03        0.43      1.52 o 
   8   0   7       28.04       23.03      3.26 o 
   9   0   7      388.09      385.90     18.30 o 
  10   0   7       16.69       18.06      6.41 o 
 -10   1   7        4.97        8.10      6.21 o 
  -9   1   7       15.13        3.82      5.60 o 
  -8   1   7      264.94      256.80     10.49 o 
  -7   1   7       88.53      105.86      2.98 o 
  -6   1   7      191.55      189.01      3.58 o 
  -5   1   7      158.63      189.48      3.40 o 
  -4   1   7      517.64      598.89      7.20 o 
  -3   1   7      101.10      115.01      2.19 o 
  -2   1   7     1551.56     1674.30     15.56 o 
  -1   1   7      343.79      405.17      4.86 o 
   0   1   7       19.45       24.13      1.66 o 
   1   1   7      340.40      411.23      4.67 o 
   2   1   7     1574.32     1652.29     13.59 o 
   3   1   7      100.72      116.27      2.01 o 
   4   1   7      522.68      596.99      6.28 o 
   5   1   7      157.10      195.70      3.27 o 
   6   1   7      189.13      184.13      3.40 o 
   7   1   7       89.81      103.90      2.76 o 
   8   1   7      262.68      253.07      7.81 o 
   9   1   7       15.41       23.94      6.36 o 
  10   1   7        5.39        5.30      5.47 o 
 -10   2   7       12.58       10.03      6.89 o 
  -9   2   7      409.58      386.95     19.48 o 
  -8   2   7      104.57      110.86      7.50 o 
  -7   2   7      216.65      231.48      5.61 o 
  -6   2   7      221.13      215.16      4.41 o 
  -5   2   7     1129.01     1071.97     12.10 o 
  -4   2   7      250.25      210.13      4.45 o 
  -3   2   7      131.17      138.94      2.47 o 
  -2   2   7      279.68      313.67      4.00 o 
  -1   2   7      395.40      339.74      4.38 o 
   0   2   7     1497.33     1078.66     10.63 o 
   1   2   7      400.58      341.50      3.60 o 
   2   2   7      280.66      317.22      3.82 o 
   3   2   7      136.68      137.22      2.40 o 
   4   2   7      253.15      210.02      2.88 o 
   5   2   7     1130.39     1059.49     10.92 o 
   6   2   7      223.32      213.18      3.58 o 
   7   2   7      216.53      227.61      4.04 o 
   8   2   7      107.19      106.32      5.32 o 
   9   2   7      408.98      416.66     23.70 o 
  10   2   7       11.87       11.18      5.64 o 
 -10   3   7        6.87       24.01      8.31 o 
  -9   3   7       30.36       23.70      7.56 o 
  -8   3   7      184.56      141.23     12.22 o 
  -7   3   7      314.10      322.55      8.42 o 
  -6   3   7      333.85      290.49      5.26 o 
  -5   3   7      772.79      842.18     10.20 o 
  -4   3   7      198.93      195.86      3.62 o 
  -3   3   7        1.27        3.06      1.06 o 
  -2   3   7     2144.79     2490.63     20.76 o 
  -1   3   7      670.38      759.52      7.86 o 
   0   3   7      757.98      673.22      6.75 o 
   1   3   7      680.90      762.79      7.56 o 
   2   3   7     2167.60     2492.10     21.47 o 
   3   3   7        1.84        3.55      0.78 o 
   4   3   7      204.95      187.68      2.73 o 
   5   3   7      767.26      829.99      9.25 o 
   6   3   7      323.13      288.60      3.97 o 
   7   3   7      310.01      328.71      4.91 o 
   8   3   7      187.08      160.74      7.37 o 
   9   3   7       30.28       29.47      3.75 o 
  10   3   7        7.50        8.85      5.00 o 
 -10   4   7        7.50       13.20      8.58 o 
  -9   4   7      112.71      120.06     11.95 o 
  -8   4   7       63.80       52.74      8.51 o 
  -7   4   7       50.14       38.92      7.38 o 
  -6   4   7     1691.66     1629.02     16.88 o 
  -5   4   7      421.18      410.13      6.39 o 
  -4   4   7      911.67      868.59      9.77 o 
  -3   4   7     1786.55     1775.52     16.42 o 
  -2   4   7     1919.00     1978.88     16.18 o 
  -1   4   7     1413.65     1273.57     11.23 o 
   0   4   7     1948.21     1546.96     12.33 o 
   1   4   7     1409.98     1282.63     11.41 o 
   2   4   7     1925.39     1990.38     18.76 o 
   3   4   7     1798.80     1757.89     15.11 o 
   4   4   7      912.91      864.31      8.75 o 
   5   4   7      427.10      398.83      4.67 o 
   6   4   7     1694.22     1605.12     15.92 o 
   7   4   7       50.13       40.56      2.11 o 
   8   4   7       63.58       50.65      4.60 o 
   9   4   7      111.10      113.09     15.58 o 
  10   4   7        6.83        1.45      4.79 o 
 -10   5   7       35.72       38.29     10.23 o 
  -9   5   7       86.48       95.65     11.68 o 
  -8   5   7      106.37      122.19     11.95 o 
  -7   5   7      278.04      290.28      9.80 o 
  -6   5   7      144.22      143.23      4.01 o 
  -5   5   7      198.60      176.79      4.10 o 
  -4   5   7      251.94      265.00      4.55 o 
  -3   5   7      100.43       97.75      2.48 o 
  -2   5   7      511.75      561.85      5.54 o 
  -1   5   7     3455.36     3526.52     27.78 o 
   0   5   7       62.35       63.26      1.71 o 
   1   5   7     3485.13     3541.82     27.92 o 
   2   5   7      500.86      562.03      6.19 o 
   3   5   7       95.30       92.15      2.58 o 
   4   5   7      252.95      266.61      4.44 o 
   5   5   7      195.08      183.33      4.01 o 
   6   5   7      147.05      131.28      2.97 o 
   7   5   7      273.15      272.69      4.83 o 
   8   5   7      108.81      102.10      5.68 o 
   9   5   7       85.93       83.07      6.31 o 
  -9   6   7       61.73       68.91     10.84 o 
  -8   6   7       55.00       70.13     10.23 o 
  -7   6   7      244.16      250.81     15.46 o 
  -6   6   7      201.19      204.11      6.46 o 
  -5   6   7      458.83      488.00      7.72 o 
  -4   6   7     1525.03     1465.16     15.97 o 
  -3   6   7      187.60      172.83      3.97 o 
  -2   6   7       25.59       33.85      1.18 o 
  -1   6   7      654.26      712.50      6.23 o 
   0   6   7     3311.52     3355.65     26.70 o 
   1   6   7      658.61      708.31      7.11 o 
   2   6   7       24.47       33.01      1.31 o 
   3   6   7      188.89      171.43      3.14 o 
   4   6   7     1506.52     1484.40     15.81 o 
   5   6   7      463.50      462.59      6.64 o 
   6   6   7      204.68      202.52      3.51 o 
   7   6   7      242.72      236.58      7.68 o 
   8   6   7       58.54       58.53      4.39 o 
   9   6   7       62.81       54.76      8.98 o 
  -9   7   7       58.88       71.04     12.49 o 
  -8   7   7       31.54       44.26      9.86 o 
  -7   7   7      137.31      140.75     11.71 o 
  -6   7   7      162.70      154.69      5.54 o 
  -5   7   7      373.57      366.37      6.73 o 
  -4   7   7      453.84      452.19      6.91 o 
  -3   7   7      300.11      305.25      4.67 o 
  -2   7   7      273.29      229.92      3.01 o 
  -1   7   7      453.55      466.42      4.83 o 
   0   7   7      356.25      428.80      4.80 o 
   1   7   7      464.07      462.04      5.30 o 
   2   7   7      273.78      227.54      3.54 o 
   3   7   7      296.63      293.89      5.26 o 
   4   7   7      454.11      440.44      5.78 o 
   5   7   7      373.54      368.59      5.85 o 
   6   7   7      162.28      169.54      4.77 o 
   7   7   7      142.84      135.66      6.72 o 
   8   7   7       31.82       26.88      7.66 o 
   9   7   7       58.50       48.21      9.15 o 
  -9   8   7       24.63       18.60     10.57 o 
  -8   8   7        5.20       13.07      7.87 o 
  -7   8   7       18.01        7.42      4.17 o 
  -6   8   7      129.99      127.35     12.77 o 
  -5   8   7      121.98      106.78      4.08 o 
  -4   8   7      945.56      954.07     13.65 o 
  -3   8   7      335.87      345.06      6.21 o 
  -2   8   7      160.28      140.08      2.46 o 
  -1   8   7       24.56       28.87      1.55 o 
   0   8   7      257.18      282.59      4.20 o 
   1   8   7       25.05       27.33      1.57 o 
   2   8   7      158.46      136.21      2.81 o 
   3   8   7      337.98      331.66      4.91 o 
   4   8   7      945.28      947.34     10.31 o 
   5   8   7      122.34      102.74      3.76 o 
   6   8   7      127.34      127.44      5.19 o 
   7   8   7       17.70       15.61      4.13 o 
   8   8   7        4.94       12.83      6.96 o 
   9   8   7       24.52       16.14      7.66 o 
  -9   9   7       19.19       13.20     10.74 o 
  -8   9   7       61.98      118.88     14.18 o 
  -7   9   7       63.60       52.12      9.42 o 
  -6   9   7        2.70       -2.80      3.40 o 
  -5   9   7      122.55      116.68      5.75 o 
  -4   9   7      288.86      302.50      8.44 o 
  -3   9   7      926.71      941.44     13.00 o 
  -2   9   7      531.41      553.17      6.20 o 
  -1   9   7      677.33      678.84      7.86 o 
   0   9   7      179.84      158.02      3.29 o 
   1   9   7      688.16      692.64      7.83 o 
   2   9   7      537.49      550.81      6.99 o 
   3   9   7      907.75      936.63     10.22 o 
   4   9   7      289.19      301.02      4.35 o 
   5   9   7      122.46      115.46      3.10 o 
   6   9   7        2.51        2.09      2.65 o 
   7   9   7       62.86       67.29      9.62 o 
   8   9   7       62.72      107.27     12.19 o 
   9   9   7       19.79       13.64      7.60 o 
  -8  10   7        4.29       -4.90      8.44 o 
  -7  10   7       12.78        5.41      6.11 o 
  -6  10   7       49.92       58.51      5.84 o 
  -5  10   7      106.18      111.88      5.86 o 
  -4  10   7      180.45      182.14      5.91 o 
  -3  10   7      460.23      496.78      7.72 o 
  -2  10   7      202.49      225.17      3.98 o 
  -1  10   7      259.10      242.33      4.30 o 
   0  10   7      117.84      132.41      3.28 o 
   1  10   7      257.76      243.96      5.20 o 
   2  10   7      203.27      220.12      4.44 o 
   3  10   7      464.48      474.08      6.64 o 
   4  10   7      178.59      167.15      3.49 o 
   5  10   7      102.81      100.80      3.28 o 
   6  10   7       50.58       61.67      4.63 o 
   7  10   7       12.57       15.06      7.70 o 
   8  10   7        4.30        0.00      7.26 o 
  -8  11   7       36.76       30.05     11.34 o 
  -7  11   7       63.41       57.70      8.09 o 
  -6  11   7       62.58       91.45      7.17 o 
  -5  11   7       47.94       54.67      7.40 o 
  -4  11   7        7.12        3.91      2.78 o 
  -3  11   7       67.24       62.28      4.33 o 
  -2  11   7      456.79      495.07      6.68 o 
  -1  11   7       28.22       33.99      2.15 o 
   0  11   7      296.95      309.88      5.06 o 
   1  11   7       29.41       33.37      2.11 o 
   2  11   7      457.21      492.29      6.81 o 
   3  11   7       69.75       59.71      2.51 o 
   4  11   7        6.85        2.37      1.98 o 
   5  11   7       47.87       43.75      3.71 o 
   6  11   7       64.62       74.36      4.28 o 
   7  11   7       64.04       49.46     10.50 o 
   8  11   7       37.71       26.44      9.59 o 
  -7  12   7       33.26       50.07     11.18 o 
  -6  12   7        4.51       -2.95      4.31 o 
  -5  12   7       19.42       19.81      3.85 o 
  -4  12   7       24.69       27.20      3.64 o 
  -3  12   7        4.31       -0.46      2.55 o 
  -2  12   7        8.25        4.17      2.08 o 
  -1  12   7      300.41      295.78      5.70 o 
   0  12   7       20.41       22.10      2.43 o 
   1  12   7      301.74      294.22      6.68 o 
   2  12   7        8.11        5.69      3.74 o 
   3  12   7        3.91        2.14      2.80 o 
   4  12   7       23.90       23.42      3.36 o 
   5  12   7       20.70       11.13      3.20 o 
   6  12   7        4.73        0.87      6.43 o 
   7  12   7       33.21       34.64      9.83 o 
  -6  13   7       20.04       22.64      5.99 o 
  -5  13   7       39.60       38.33      5.15 o 
  -4  13   7       39.73       40.59      4.57 o 
  -3  13   7       12.93       10.14      3.52 o 
  -2  13   7       41.62       37.94      4.83 o 
  -1  13   7       22.01       25.34      5.31 o 
   0  13   7       85.24       86.21      5.09 o 
   1  13   7       22.29       15.87      3.45 o 
   2  13   7       41.68       47.97      4.16 o 
   3  13   7       13.26       12.23      3.30 o 
   4  13   7       39.82       38.97      4.07 o 
   5  13   7       39.90       46.84      5.04 o 
   6  13   7       20.31       16.10      4.93 o 
   7  13   7        9.32        6.40      3.24 o 
  -6  14   7        5.55       -8.74      8.74 o 
  -5  14   7       64.50       68.87      7.66 o 
  -4  14   7       12.78        7.53      6.58 o 
  -3  14   7       20.41       14.86      5.23 o 
  -2  14   7        6.70        7.12      7.53 o 
  -1  14   7       28.31       32.99      5.64 o 
   0  14   7       22.69       23.03      5.40 o 
   1  14   7       28.02       25.57      4.46 o 
   2  14   7        6.60        5.87      3.62 o 
   3  14   7       20.35       19.50      3.78 o 
   4  14   7       12.77        7.29      4.35 o 
   5  14   7       62.59       57.61      5.17 o 
   6  14   7        5.49        3.03      3.78 o 
  -5  15   7       68.44       58.51     12.97 o 
  -4  15   7       13.35        8.49      5.71 o 
  -3  15   7       12.43        8.37      5.48 o 
  -2  15   7       25.91       27.04     13.34 o 
  -1  15   7        6.26       12.14      5.22 o 
   0  15   7       11.31        8.43      5.01 o 
   1  15   7        6.30        6.76      5.94 o 
   2  15   7       25.89       29.15      4.99 o 
   3  15   7       12.30       14.06      4.50 o 
   4  15   7       13.88        8.90      7.12 o 
   5  15   7       68.51       54.49      7.39 o 
  -3  16   7        2.04        0.37      8.98 o 
  -2  16   7        8.51        8.36      6.25 o 
  -1  16   7       31.58       38.76      7.16 o 
   0  16   7        2.69        3.27      7.31 o 
   1  16   7       31.53       25.55      6.34 o 
   2  16   7        8.61        1.68      5.18 o 
   3  16   7        1.95        0.89      5.20 o 
   0   0   8       75.25       59.72      3.00 o 
   1   0   8      435.87      472.10      5.69 o 
   2   0   8      137.74      119.76      2.12 o 
   3   0   8      458.13      527.00      5.39 o 
   4   0   8     2303.89     2280.88     19.30 o 
   5   0   8       84.88       84.63      1.94 o 
   6   0   8      638.34      652.04      7.84 o 
   7   0   8      401.97      399.75      6.16 o 
   8   0   8        1.00        1.25      2.53 o 
   9   0   8        2.68        0.13      3.93 o 
  10   0   8       20.39       18.91      7.06 o 
 -10   1   8      111.84      108.55     11.18 o 
  -9   1   8        5.85        2.09      5.50 o 
  -8   1   8        2.03        3.92      3.63 o 
  -7   1   8     1060.31     1052.72     13.57 o 
  -6   1   8      217.47      201.40      3.76 o 
  -5   1   8        8.37        5.61      1.29 o 
  -4   1   8      297.10      329.61      4.11 o 
  -3   1   8     1718.62     1812.56     16.17 o 
  -2   1   8      728.38      579.84      6.02 o 
  -1   1   8      457.36      443.01      5.04 o 
   0   1   8      763.83      686.73      7.64 o 
   1   1   8      459.43      436.63      5.06 o 
   2   1   8      725.62      592.09      6.16 o 
   3   1   8     1744.86     1795.96     16.17 o 
   4   1   8      298.37      321.17      3.63 o 
   5   1   8        8.84        6.42      1.21 o 
   6   1   8      218.65      196.86      3.89 o 
   7   1   8     1058.85     1030.38     16.19 o 
   8   1   8        1.83       -0.93      2.66 o 
   9   1   8        5.75        6.65      3.99 o 
  10   1   8      111.50      122.90     10.94 o 
 -10   2   8      181.19      169.46     13.84 o 
  -9   2   8       29.84       42.85      7.83 o 
  -8   2   8       36.08       34.07      8.05 o 
  -7   2   8       12.66       13.31      2.94 o 
  -6   2   8      410.39      406.84      6.24 o 
  -5   2   8      437.13      501.10      6.25 o 
  -4   2   8      210.17      250.32      3.48 o 
  -3   2   8     2578.51     2931.38     27.12 o 
  -2   2   8      381.25      340.28      3.93 o 
  -1   2   8      237.37      287.73      4.58 o 
   0   2   8      362.93      512.98      5.47 o 
   1   2   8      232.04      282.50      3.40 o 
   2   2   8      385.26      331.33      4.04 o 
   3   2   8     2569.66     2976.39     27.12 o 
   4   2   8      224.05      242.48      3.32 o 
   5   2   8      437.69      499.52      6.08 o 
   6   2   8      415.79      388.79      6.40 o 
   7   2   8       12.87       13.23      1.66 o 
   8   2   8       36.50       32.92      3.70 o 
   9   2   8       28.70       32.48      6.06 o 
  10   2   8      179.11      159.67     11.58 o 
 -10   3   8       13.77       23.30      8.64 o 
  -9   3   8       16.94       18.60      7.39 o 
  -8   3   8      139.68      127.36      8.21 o 
  -7   3   8      489.55      494.93     10.97 o 
  -6   3   8        4.18        1.37      1.77 o 
  -5   3   8      214.91      233.67      4.85 o 
  -4   3   8      338.97      311.76      4.56 o 
  -3   3   8     1360.14     1140.87     11.61 o 
  -2   3   8      591.86      416.86      4.98 o 
  -1   3   8     1134.74     1069.89     10.78 o 
   0   3   8      475.78      451.00      5.70 o 
   1   3   8     1154.61     1084.22      9.34 o 
   2   3   8      599.90      420.53      4.79 o 
   3   3   8     1359.52     1148.62     10.80 o 
   4   3   8      341.06      305.67      3.86 o 
   5   3   8      214.88      225.54      3.44 o 
   6   3   8        3.84        2.43      1.15 o 
   7   3   8      497.75      506.54      8.85 o 
   8   3   8      140.39      133.35      9.72 o 
   9   3   8       17.13       17.02      4.94 o 
  10   3   8       14.32        8.24      5.33 o 
 -10   4   8       68.75       73.17     12.12 o 
  -9   4   8       73.82       73.47     10.30 o 
  -8   4   8       11.67       13.24      6.75 o 
  -7   4   8       56.78       62.20      4.39 o 
  -6   4   8      238.85      251.10      5.10 o 
  -5   4   8      635.10      684.94      9.00 o 
  -4   4   8      457.29      561.39      8.03 o 
  -3   4   8     1278.48     1403.80     13.42 o 
  -2   4   8      351.45      315.77      5.01 o 
  -1   4   8     1429.91     1703.01     18.89 o 
   0   4   8      474.24      655.12      6.27 o 
   1   4   8     1455.57     1717.67     17.96 o 
   2   4   8      352.55      316.87      4.28 o 
   3   4   8     1278.75     1379.59     15.25 o 
   4   4   8      468.23      557.33      5.65 o 
   5   4   8      633.01      681.35      7.52 o 
   6   4   8      240.87      231.72      4.63 o 
   7   4   8       56.95       64.14      2.56 o 
   8   4   8       12.60       11.84      5.88 o 
   9   4   8       71.28       73.46      5.70 o 
  10   4   8       66.09       50.58      7.12 o 
  -9   5   8        6.73        9.25      7.26 o 
  -8   5   8       74.71       60.61      9.93 o 
  -7   5   8      598.12      625.37     15.43 o 
  -6   5   8      150.99      140.05      4.06 o 
  -5   5   8       39.53       38.29      2.37 o 
  -4   5   8      129.90      117.87      3.12 o 
  -3   5   8      554.26      481.75      5.99 o 
  -2   5   8     2453.65     2382.39     19.32 o 
  -1   5   8      304.87      263.27      3.24 o 
   0   5   8      448.91      372.38      4.20 o 
   1   5   8      306.92      259.59      4.10 o 
   2   5   8     2462.46     2366.53     21.27 o 
   3   5   8      554.58      481.35      5.63 o 
   4   5   8      133.21      107.58      3.66 o 
   5   5   8       39.86       40.37      1.62 o 
   6   5   8      149.26      144.84      2.92 o 
   7   5   8      606.42      596.99     14.24 o 
   8   5   8       71.10       61.56      4.81 o 
   9   5   8        6.48       11.39      3.62 o 
  -9   6   8      132.99      152.24     15.09 o 
  -8   6   8      102.37      101.53     12.15 o 
  -7   6   8      233.59      240.04      9.39 o 
  -6   6   8      133.93      136.67      7.13 o 
  -5   6   8       44.04       48.17      2.68 o 
  -4   6   8      302.62      308.22      5.17 o 
  -3   6   8      145.23      138.40      3.79 o 
  -2   6   8      166.94      168.93      2.59 o 
  -1   6   8      330.73      307.26      3.40 o 
   0   6   8       46.26       68.47      1.79 o 
   1   6   8      333.98      298.40      3.92 o 
   2   6   8      168.73      168.79      3.18 o 
   3   6   8      148.03      131.44      2.82 o 
   4   6   8      305.29      297.34      6.57 o 
   5   6   8       46.54       51.75      2.59 o 
   6   6   8      131.93      137.21      3.89 o 
   7   6   8      234.76      230.57      5.83 o 
   8   6   8      102.68       95.80      8.99 o 
   9   6   8      135.27      149.00     13.20 o 
  -9   7   8       49.75       60.71     12.36 o 
  -8   7   8      204.99      194.11     15.70 o 
  -7   7   8       40.40       41.36      5.23 o 
  -6   7   8       29.99       25.65      6.11 o 
  -5   7   8      238.19      256.60      5.59 o 
  -4   7   8       32.02       30.94      2.21 o 
  -3   7   8       41.84       44.72      2.08 o 
  -2   7   8      779.81      842.72      7.65 o 
  -1   7   8      234.35      241.85      3.30 o 
   0   7   8        9.81       11.07      1.35 o 
   1   7   8      234.14      238.13      3.72 o 
   2   7   8      788.16      822.98     10.24 o 
   3   7   8       41.89       51.14      2.12 o 
   4   7   8       30.81       28.81      1.64 o 
   5   7   8      237.25      240.63      4.71 o 
   6   7   8       30.38       27.18      3.06 o 
   7   7   8       40.47       49.74      5.37 o 
   8   7   8      205.10      208.93     15.33 o 
   9   7   8       49.89       54.43      9.69 o 
  -9   8   8      136.92      119.42     15.77 o 
  -8   8   8       49.13       63.95     11.55 o 
  -7   8   8        4.25        3.84      4.21 o 
  -6   8   8       40.51       33.76      4.82 o 
  -5   8   8       98.74      107.54      4.58 o 
  -4   8   8      364.29      324.73      7.11 o 
  -3   8   8      660.67      712.27      9.36 o 
  -2   8   8      169.58      192.36      2.97 o 
  -1   8   8      201.68      192.20      2.91 o 
   0   8   8       28.46       39.78      1.88 o 
   1   8   8      207.50      193.08      3.43 o 
   2   8   8      170.20      194.67      3.68 o 
   3   8   8      668.58      681.42      9.71 o 
   4   8   8      365.74      327.87      5.33 o 
   5   8   8       94.00      102.72      3.81 o 
   6   8   8       40.61       38.31      4.61 o 
   7   8   8        4.26        4.63      3.75 o 
   8   8   8       48.87       58.71     10.03 o 
   9   8   8      139.52      125.26     12.90 o 
  -9   9   8       52.87       77.89     13.37 o 
  -8   9   8       83.45       94.44     13.24 o 
  -7   9   8       38.98       21.79      5.95 o 
  -6   9   8      167.64      164.89      8.11 o 
  -5   9   8       43.19       57.10      5.33 o 
  -4   9   8      162.96      156.60      5.00 o 
  -3   9   8      839.27      859.60     14.07 o 
  -2   9   8      813.81      839.22     10.19 o 
  -1   9   8        7.16        5.68      1.52 o 
   0   9   8      311.68      287.71      4.55 o 
   1   9   8        7.72        6.03      1.49 o 
   2   9   8      814.98      834.22     11.73 o 
   3   9   8      846.63      844.72     11.67 o 
   4   9   8      159.66      153.80      4.83 o 
   5   9   8       44.09       47.80      2.26 o 
   6   9   8      164.51      162.42      8.97 o 
   7   9   8       39.04       27.21      7.90 o 
   8   9   8       85.29       92.01     11.99 o 
   9   9   8       53.03       82.01     11.45 o 
  -8  10   8       97.93      135.05     15.73 o 
  -7  10   8       67.02       63.63      7.85 o 
  -6  10   8       18.47       14.52      4.56 o 
  -5  10   8      243.31      260.69      9.95 o 
  -4  10   8       92.51      109.17      5.62 o 
  -3  10   8      175.44      189.40      5.06 o 
  -2  10   8      635.73      663.27      8.36 o 
  -1  10   8       21.25       23.20      1.93 o 
   0  10   8      379.54      405.99      5.75 o 
   1  10   8       21.29       24.45      2.00 o 
   2  10   8      635.92      649.55     11.24 o 
   3  10   8      177.93      184.15      3.71 o 
   4  10   8       95.22      105.14      3.99 o 
   5  10   8      244.75      228.05      8.62 o 
   6  10   8       17.90       13.82      4.07 o 
   7  10   8       66.56       92.48     11.85 o 
   8  10   8       98.94      128.98     13.84 o 
  -8  11   8       73.22       82.65     13.84 o 
  -7  11   8       86.44       76.24     11.02 o 
  -6  11   8        7.91       12.62      4.75 o 
  -5  11   8       30.47       36.82      5.14 o 
  -4  11   8      199.94      219.22      6.94 o 
  -3  11   8       87.44       69.48      4.44 o 
  -2  11   8      351.88      365.92      5.55 o 
  -1  11   8       12.23       17.80      2.04 o 
   0  11   8       47.36       38.12      2.51 o 
   1  11   8       12.39       16.39      1.98 o 
   2  11   8      353.37      384.21      7.59 o 
   3  11   8       88.33       68.66      3.30 o 
   4  11   8      202.79      211.76      7.92 o 
   5  11   8       30.93       28.47      2.91 o 
   6  11   8        7.74        7.81      2.69 o 
   7  11   8       88.83       83.83     11.82 o 
   8  11   8       72.32       76.58     12.97 o 
  -7  12   8       61.17       68.07     13.00 o 
  -6  12   8       29.88       44.33      7.58 o 
  -5  12   8       22.48       12.72      3.73 o 
  -4  12   8      117.63      123.99      5.54 o 
  -3  12   8       10.80       12.77      3.10 o 
  -2  12   8      106.39      110.28      3.80 o 
  -1  12   8       89.93       88.83      4.15 o 
   0  12   8      242.84      264.00      6.46 o 
   1  12   8       88.19       84.38      4.32 o 
   2  12   8      107.12      108.05      5.28 o 
   3  12   8       10.54       12.88      3.19 o 
   4  12   8      119.09      131.52      6.43 o 
   5  12   8       22.66       16.19      3.32 o 
   6  12   8       30.57       39.25      5.89 o 
   7  12   8       61.45       56.76     12.15 o 
  -6  13   8       36.70       33.29      6.53 o 
  -5  13   8       20.61       27.28      4.97 o 
  -4  13   8       23.21       30.85      8.36 o 
  -3  13   8       95.81       91.59      5.54 o 
  -2  13   8       18.40       15.81      2.89 o 
  -1  13   8       11.85       11.36      3.89 o 
   0  13   8       49.34       56.22      4.47 o 
   1  13   8       10.87       12.68      3.27 o 
   2  13   8       18.63        8.38      3.28 o 
   3  13   8       94.52       89.61      5.71 o 
   4  13   8       23.44       21.22      3.61 o 
   5  13   8       21.21       20.30      3.83 o 
   6  13   8       36.54       45.19      4.64 o 
  -5  14   8        0.41       -0.41      5.11 o 
  -4  14   8       71.20       65.35      7.26 o 
  -3  14   8       10.51        1.51      4.78 o 
  -2  14   8       19.65       21.34      3.31 o 
  -1  14   8        3.41        6.24      4.98 o 
   0  14   8        0.22       -3.23      3.52 o 
   1  14   8        3.44        1.87      3.63 o 
   2  14   8       19.65       19.24      4.15 o 
   3  14   8       10.32       14.64      3.79 o 
   4  14   8       71.14       63.66      6.81 o 
   5  14   8        0.42        4.08      6.89 o 
   6  14   8       27.96       36.55     12.68 o 
  -4  15   8       21.77        9.71      6.08 o 
  -3  15   8        7.22       -1.27      5.92 o 
  -2  15   8        6.41       10.48      5.68 o 
  -1  15   8        4.09        0.69      5.06 o 
   0  15   8        0.24       -4.10      4.41 o 
   1  15   8        4.26        3.94      5.00 o 
   2  15   8        6.22        0.39      3.77 o 
   3  15   8        7.64       -0.15      3.90 o 
   4  15   8       22.04       16.95      8.36 o 
  -3  16   8       34.16       21.37     10.16 o 
  -2  16   8        9.45        9.57      6.82 o 
  -1  16   8       22.12       20.58      6.86 o 
   0  16   8      128.63      121.86      9.86 o 
   1  16   8       21.77       25.42      6.69 o 
   2  16   8        9.31       12.51      5.81 o 
   3  16   8       34.25       26.84     10.87 o 
   1   0   9       56.03       79.94      2.05 o 
   2   0   9      482.77      588.84      6.56 o 
   3   0   9     2735.66     2878.14     23.96 o 
   4   0   9        1.41       -0.51      0.89 o 
   5   0   9     2350.85     2326.47     20.50 o 
   6   0   9        0.83        2.47      1.48 o 
   7   0   9        0.23       -1.33      1.99 o 
   8   0   9       16.09       14.00      3.03 o 
   9   0   9       89.62      113.36      7.73 o 
  10   0   9       81.70      112.36     11.07 o 
 -10   1   9       18.43       26.10      7.87 o 
  -9   1   9        7.63        3.06      4.20 o 
  -8   1   9      124.40      119.04      7.67 o 
  -7   1   9      101.97      112.77      4.01 o 
  -6   1   9      194.27      189.56      3.76 o 
  -5   1   9      778.94      780.54      8.90 o 
  -4   1   9     1189.47     1215.31     11.66 o 
  -3   1   9      197.43      198.45      2.87 o 
  -2   1   9      997.48     1100.08     11.63 o 
  -1   1   9      365.85      444.42      5.27 o 
   0   1   9        1.56        0.73      0.87 o 
   1   1   9      362.67      436.16      5.21 o 
   2   1   9     1033.00     1100.59     10.52 o 
   3   1   9      200.50      197.61      2.91 o 
   4   1   9     1190.17     1218.89     11.72 o 
   5   1   9      778.74      792.79      8.37 o 
   6   1   9      194.90      180.79      3.35 o 
   7   1   9      101.24      110.25      2.86 o 
   8   1   9      126.07      119.69      5.97 o 
   9   1   9        7.43       10.85      4.21 o 
  10   1   9       19.08       21.74      6.89 o 
 -10   2   9       16.72       28.73      8.10 o 
  -9   2   9      131.39      155.85     12.56 o 
  -8   2   9       17.18        8.44      4.21 o 
  -7   2   9      127.76      131.25      6.55 o 
  -6   2   9       78.82       76.13      3.14 o 
  -5   2   9      599.27      531.18      6.63 o 
  -4   2   9      659.77      569.65      6.33 o 
  -3   2   9      698.97      681.60      7.54 o 
  -2   2   9      423.69      523.03      5.94 o 
  -1   2   9      388.14      637.29      7.94 o 
   0   2   9     8537.36     8221.57     72.43 o 
   1   2   9      400.89      633.61      6.30 o 
   2   2   9      421.98      520.68      5.74 o 
   3   2   9      707.19      674.10      7.07 o 
   4   2   9      664.40      553.85      6.52 o 
   5   2   9      598.04      527.65      6.44 o 
   6   2   9       79.04       77.56      2.38 o 
   7   2   9      127.25      129.01      3.88 o 
   8   2   9       16.35       12.84      3.41 o 
   9   2   9      132.79      144.95     10.18 o 
  10   2   9       17.44       22.05      6.65 o 
 -10   3   9       83.80       93.63     12.12 o 
  -9   3   9        3.26       -1.15      6.11 o 
  -8   3   9        6.02        6.11      4.53 o 
  -7   3   9      127.78      145.60      5.97 o 
  -6   3   9      295.14      310.10      5.67 o 
  -5   3   9      238.04      257.74      5.17 o 
  -4   3   9     1244.35     1310.42     18.15 o 
  -3   3   9      307.41      275.25      3.64 o 
  -2   3   9      871.99      881.28      8.77 o 
  -1   3   9      717.44      864.28      9.63 o 
   0   3   9     1239.05     1128.23     12.90 o 
   1   3   9      706.08      873.96      9.32 o 
   2   3   9      894.54      884.24      8.36 o 
   3   3   9      307.55      278.80      3.99 o 
   4   3   9     1242.04     1295.19     12.24 o 
   5   3   9      237.92      247.37      4.55 o 
   6   3   9      296.47      311.55      4.92 o 
   7   3   9      124.70      152.94      4.25 o 
   8   3   9        7.22        6.46      8.47 o 
   9   3   9        3.40        3.26      3.12 o 
  10   3   9       84.08       97.24      9.08 o 
  -9   4   9      131.30      121.04     12.80 o 
  -8   4   9       33.15       29.00      7.90 o 
  -7   4   9      148.23      130.94      6.88 o 
  -6   4   9       15.46       21.30      2.24 o 
  -5   4   9      581.61      565.73      8.49 o 
  -4   4   9     1085.93     1004.22     11.00 o 
  -3   4   9     1156.86     1077.65     13.61 o 
  -2   4   9       84.06      101.78      2.26 o 
  -1   4   9      401.40      421.96      5.21 o 
   0   4   9     2883.70     2603.42     21.02 o 
   1   4   9      409.04      407.44      5.19 o 
   2   4   9       83.89       98.10      2.37 o 
   3   4   9     1163.85     1057.00     10.88 o 
   4   4   9     1081.77      978.22      9.20 o 
   5   4   9      590.29      562.32      6.07 o 
   6   4   9       14.34       15.15      1.73 o 
   7   4   9      149.13      128.11      3.70 o 
   8   4   9       34.64       27.64      5.69 o 
   9   4   9      135.76      136.92      8.02 o 
  10   4   9       13.70        8.64      5.23 o 
  -9   5   9      114.14      126.95     13.57 o 
  -8   5   9        6.43       15.60      7.23 o 
  -7   5   9       16.63       12.55      4.71 o 
  -6   5   9       47.45       39.43      3.10 o 
  -5   5   9      952.34      934.27     11.58 o 
  -4   5   9      479.87      491.12      6.34 o 
  -3   5   9      480.11      522.41      7.58 o 
  -2   5   9      115.37      124.84      2.35 o 
  -1   5   9      329.98      330.14      4.01 o 
   0   5   9      687.89      739.89      7.41 o 
   1   5   9      330.57      333.36      4.44 o 
   2   5   9      117.29      126.98      2.64 o 
   3   5   9      495.81      505.97      6.63 o 
   4   5   9      474.65      482.44      6.64 o 
   5   5   9      954.61      914.24      9.73 o 
   6   5   9       47.13       39.19      1.53 o 
   7   5   9       14.15       11.87      1.55 o 
   8   5   9        7.04        2.07      2.45 o 
   9   5   9      113.48      110.84      6.89 o 
  10   5   9       24.13       28.63      5.87 o 
  -9   6   9      120.47      129.96     14.65 o 
  -8   6   9      117.07      110.00     12.32 o 
  -7   6   9       64.13       69.23      5.85 o 
  -6   6   9      139.03      128.80      5.73 o 
  -5   6   9      397.18      376.61      6.49 o 
  -4   6   9       35.61       40.59      2.09 o 
  -3   6   9        5.78        6.89      1.41 o 
  -2   6   9      102.96      104.49      2.13 o 
  -1   6   9      228.50      223.01      2.98 o 
   0   6   9     1144.76     1015.27      9.26 o 
   1   6   9      230.95      217.38      3.51 o 
   2   6   9      103.58      100.16      2.73 o 
   3   6   9        6.00        3.71      1.24 o 
   4   6   9       33.32       41.40      2.00 o 
   5   6   9      396.60      389.54      5.77 o 
   6   6   9      134.64      129.15      3.09 o 
   7   6   9       63.57       64.43      3.04 o 
   8   6   9      117.61      109.91     10.09 o 
   9   6   9      121.29      118.70      6.52 o 
  -9   7   9       53.73       66.14     13.30 o 
  -8   7   9       49.42       27.65      8.95 o 
  -7   7   9      238.58      236.34      9.61 o 
  -6   7   9       54.17       49.05      5.05 o 
  -5   7   9       28.87       32.11      2.51 o 
  -4   7   9      181.85      168.88      4.36 o 
  -3   7   9        8.71       10.51      1.59 o 
  -2   7   9      150.86      161.74      3.09 o 
  -1   7   9       76.73       78.40      1.78 o 
   0   7   9      213.81      245.88      3.93 o 
   1   7   9       76.09       80.80      2.70 o 
   2   7   9      150.20      164.96      3.56 o 
   3   7   9       10.83       10.41      1.70 o 
   4   7   9      180.65      172.71      4.46 o 
   5   7   9       29.43       28.36      2.42 o 
   6   7   9       54.00       62.89      3.89 o 
   7   7   9      239.31      253.33     16.17 o 
   8   7   9       49.20       46.08      3.68 o 
   9   7   9       53.45       62.93     10.57 o 
  -9   8   9       23.74       34.17     11.51 o 
  -8   8   9       52.59       40.75     10.33 o 
  -7   8   9       32.29       34.39      6.61 o 
  -6   8   9      118.58      130.51      7.17 o 
  -5   8   9      451.61      469.30     16.81 o 
  -4   8   9       23.33       26.11      2.65 o 
  -3   8   9        7.35        8.57      1.84 o 
  -2   8   9      151.49      146.88      2.63 o 
  -1   8   9      180.61      185.64      2.84 o 
   0   8   9     1637.15     1705.33     15.53 o 
   1   8   9      181.84      192.35      3.36 o 
   2   8   9      149.16      149.81      3.49 o 
   3   8   9        7.49        5.87      1.74 o 
   4   8   9       23.98       19.33      1.99 o 
   5   8   9      451.34      461.03     10.91 o 
   6   8   9      118.38      131.36      5.34 o 
   7   8   9       31.55       36.18      5.29 o 
   8   8   9       53.12       63.61     10.43 o 
   9   8   9       23.29       16.61      7.93 o 
  -8   9   9        0.64        4.59      8.68 o 
  -7   9   9       88.68       82.95     13.24 o 
  -6   9   9        3.15       -1.20      3.61 o 
  -5   9   9       47.04       51.84      5.95 o 
  -4   9   9       11.83       12.78      2.79 o 
  -3   9   9      536.06      536.94      8.08 o 
  -2   9   9      257.51      272.73      3.89 o 
  -1   9   9       74.22       66.56      2.23 o 
   0   9   9      723.15      833.33      9.29 o 
   1   9   9       75.07       67.30      2.41 o 
   2   9   9      261.15      268.02      4.56 o 
   3   9   9      542.93      515.11      7.87 o 
   4   9   9       11.51       13.20      2.11 o 
   5   9   9       47.98       41.15      2.90 o 
   6   9   9        2.84        1.60      3.63 o 
   7   9   9       89.36       64.02     10.16 o 
   8   9   9        0.59        3.14      7.33 o 
  -8  10   9       11.06        9.99      9.76 o 
  -7  10   9       53.23       55.93     11.97 o 
  -6  10   9      158.36      179.91      8.99 o 
  -5  10   9       51.16       48.31      5.42 o 
  -4  10   9      194.99      212.71      9.16 o 
  -3  10   9       25.33       32.04      2.68 o 
  -2  10   9      147.84      142.26      3.35 o 
  -1  10   9      145.97      146.59      3.26 o 
   0  10   9        2.20       -1.07      1.51 o 
   1  10   9      149.43      140.72      4.22 o 
   2  10   9      147.26      148.30      3.51 o 
   3  10   9       25.50       32.46      1.95 o 
   4  10   9      194.98      200.94      4.81 o 
   5  10   9       53.20       45.70      2.38 o 
   6  10   9      157.34      153.21      7.77 o 
   7  10   9       53.21       72.29     10.84 o 
   8  10   9       10.47        0.71      8.07 o 
  -8  11   9       63.75       65.53     13.51 o 
  -7  11   9       91.88       78.01     10.20 o 
  -6  11   9       61.21       71.06      6.74 o 
  -5  11   9        8.54        8.15      4.17 o 
  -4  11   9      105.99      101.22      5.04 o 
  -3  11   9       77.72       75.21      4.38 o 
  -2  11   9        5.27        3.17      1.43 o 
  -1  11   9      454.02      490.61      7.55 o 
   0  11   9        0.00       -1.45      1.45 o 
   1  11   9      457.92      488.61      7.50 o 
   2  11   9        6.15        4.11      2.37 o 
   3  11   9       79.80       70.02      5.23 o 
   4  11   9      106.02      102.51      4.82 o 
   5  11   9        8.49        8.96      2.73 o 
   6  11   9       61.81       58.99      4.64 o 
   7  11   9       90.23       81.64     12.29 o 
   8  11   9       63.63       74.41     13.57 o 
  -7  12   9        2.21        1.76      9.12 o 
  -6  12   9      219.12      223.22     40.57 o 
  -5  12   9       49.55       44.53      9.69 o 
  -4  12   9       10.25       -0.03      3.64 o 
  -3  12   9       56.51       57.30      5.76 o 
  -2  12   9       12.81       15.54      1.85 o 
  -1  12   9      130.62      136.49      7.88 o 
   0  12   9       37.94       32.97      3.14 o 
   1  12   9      130.43      134.82      9.49 o 
   2  12   9       12.93       14.83      3.13 o 
   3  12   9       57.01       45.96      4.00 o 
   4  12   9       10.88       12.47      3.33 o 
   5  12   9       49.66       48.58      6.40 o 
   6  12   9      219.22      207.65      7.77 o 
   7  12   9        2.30       12.69     10.70 o 
  -6  13   9       30.50       30.83     10.84 o 
  -5  13   9       39.60       41.65      5.78 o 
  -4  13   9       16.51       28.67      4.95 o 
  -3  13   9        3.75        3.24      4.77 o 
  -2  13   9       69.03       66.89      4.25 o 
  -1  13   9       35.36       30.55      4.57 o 
   0  13   9        0.53        4.49      3.47 o 
   1  13   9       35.56       29.36      3.96 o 
   2  13   9       66.57       70.62      4.85 o 
   3  13   9        3.98        1.64      2.95 o 
   4  13   9       16.40       22.50      6.61 o 
   5  13   9       39.43       27.84      4.31 o 
   6  13   9       31.31       29.41      4.15 o 
  -5  14   9       94.82       96.56     13.98 o 
  -4  14   9        0.85        4.10      6.70 o 
  -3  14   9       13.21       12.18      6.67 o 
  -2  14   9       19.97       22.35      3.25 o 
  -1  14   9        5.93        5.18      4.85 o 
   0  14   9        1.55       -3.53      3.53 o 
   1  14   9        6.71        7.17      3.84 o 
   2  14   9       20.22       24.83      4.46 o 
   3  14   9       12.61       14.05      3.83 o 
   4  14   9        0.86        4.25      3.76 o 
   5  14   9       95.58       88.49      6.59 o 
  -4  15   9        1.31       -6.31      9.15 o 
  -3  15   9        6.56       -3.33      5.55 o 
  -2  15   9       29.73       29.92      6.80 o 
  -1  15   9       29.25       23.10      6.46 o 
   0  15   9        0.02        1.46      5.09 o 
   1  15   9       29.23       28.20      4.83 o 
   2  15   9       29.57       28.12      5.00 o 
   3  15   9        6.48        6.19      4.50 o 
   4  15   9        1.46       -3.32      4.35 o 
  -1  16   9       83.12       74.65      8.83 o 
   0  16   9       25.56       32.03      7.15 o 
   1  16   9       82.42       79.56      8.22 o 
   2  16   9       50.38       53.41     12.29 o 
   0   0  10       20.44       22.22      1.87 o 
   1   0  10      138.84      169.36      2.92 o 
   2   0  10      336.84      358.45      4.65 o 
   3   0  10       84.32       99.84      2.20 o 
   4   0  10     1973.84     1892.72     23.31 o 
   5   0  10      123.10      117.28      2.66 o 
   6   0  10     1723.72     1702.18     17.24 o 
   7   0  10       58.18       53.05      3.74 o 
   8   0  10        7.05        7.42      2.95 o 
   9   0  10       16.04       18.26      5.06 o 
  10   0  10        0.03       -4.96      5.87 o 
 -10   1  10        0.17        3.24      6.28 o 
  -9   1  10        8.63        7.77      4.44 o 
  -8   1  10       13.31       19.91     10.06 o 
  -7   1  10      363.47      374.22      7.46 o 
  -6   1  10      464.14      444.79      6.20 o 
  -5   1  10      141.39      142.27      3.42 o 
  -4   1  10       40.58       35.45      1.58 o 
  -3   1  10      320.43      266.15      3.60 o 
  -2   1  10      760.45      672.97      7.38 o 
  -1   1  10      588.15      637.02      7.50 o 
   0   1  10      316.27      248.70      3.89 o 
   1   1  10      599.51      633.59      7.53 o 
   2   1  10      760.28      670.37      7.13 o 
   3   1  10      315.30      270.81      3.77 o 
   4   1  10       40.90       37.77      1.79 o 
   5   1  10      139.25      143.01      2.94 o 
   6   1  10      464.25      430.79      5.63 o 
   7   1  10      363.50      375.39      8.69 o 
   8   1  10       13.65       14.93      3.30 o 
   9   1  10        8.99        9.31      4.39 o 
  10   1  10        0.20        4.62     11.68 o 
  -9   2  10        2.44        6.42      4.65 o 
  -8   2  10       15.06       15.97      5.47 o 
  -7   2  10       11.21       11.73      2.94 o 
  -6   2  10      889.61      855.37     10.95 o 
  -5   2  10       58.09       71.50      2.32 o 
  -4   2  10      314.22      325.38      4.58 o 
  -3   2  10     1272.18     1408.14     14.08 o 
  -2   2  10       13.98       15.38      1.14 o 
  -1   2  10      546.45      534.78      7.09 o 
   0   2  10     2032.11     1934.61     26.18 o 
   1   2  10      547.17      535.26      5.65 o 
   2   2  10       13.75       17.01      1.19 o 
   3   2  10     1270.07     1407.11     15.27 o 
   4   2  10      314.31      325.78      4.37 o 
   5   2  10       60.13       72.03      2.11 o 
   6   2  10      892.33      870.79      9.28 o 
   7   2  10       10.81       12.74      2.26 o 
   8   2  10       15.68       15.05      3.94 o 
   9   2  10        2.14        4.14      3.77 o 
  10   2  10        1.85        8.58      5.98 o 
  -9   3  10       13.91       14.59      7.39 o 
  -8   3  10       57.30       53.28      6.36 o 
  -7   3  10      173.87      196.10      6.93 o 
  -6   3  10      376.78      358.71      6.22 o 
  -5   3  10      102.68      105.65      3.50 o 
  -4   3  10       78.25       84.03      2.51 o 
  -3   3  10      300.49      237.94      3.45 o 
  -2   3  10     1232.20     1092.14     10.33 o 
  -1   3  10      175.55      160.31      2.88 o 
   0   3  10        1.68        4.05      1.07 o 
   1   3  10      181.98      160.10      2.65 o 
   2   3  10     1227.95     1083.44     10.08 o 
   3   3  10      303.14      237.80      3.77 o 
   4   3  10       76.30       85.25      2.59 o 
   5   3  10      104.16      108.29      2.40 o 
   6   3  10      381.43      358.88      5.38 o 
   7   3  10      175.63      184.13      4.72 o 
   8   3  10       57.57       52.69      6.33 o 
   9   3  10       13.69       17.17      5.87 o 
  10   3  10        3.01        2.26      5.23 o 
  -9   4  10       66.50       59.76      9.79 o 
  -8   4  10      102.96      100.74     14.40 o 
  -7   4  10      201.17      200.00     11.72 o 
  -6   4  10      325.46      308.88      7.36 o 
  -5   4  10      302.78      277.54      5.65 o 
  -4   4  10      251.15      276.77      4.63 o 
  -3   4  10      724.13      727.17      7.64 o 
  -2   4  10      234.45      225.67      3.59 o 
  -1   4  10     1113.72     1259.36     13.46 o 
   0   4  10       31.65       31.78      1.47 o 
   1   4  10     1091.06     1248.81     12.24 o 
   2   4  10      237.34      233.83      3.36 o 
   3   4  10      723.39      729.52      8.10 o 
   4   4  10      245.73      270.91      4.28 o 
   5   4  10      291.84      272.74      3.74 o 
   6   4  10      331.97      298.23      4.46 o 
   7   4  10      200.31      192.54      4.55 o 
   8   4  10      101.13      106.28      7.44 o 
   9   4  10       68.68       70.87      5.04 o 
  10   4  10        5.68        5.23      5.33 o 
  -9   5  10       22.74       14.18      9.12 o 
  -8   5  10       79.38       77.08     10.80 o 
  -7   5  10       62.53       62.23      5.71 o 
  -6   5  10      389.53      344.40      9.08 o 
  -5   5  10      274.17      302.17      6.08 o 
  -4   5  10        3.31        4.95      1.59 o 
  -3   5  10      215.48      200.63      3.71 o 
  -2   5  10     1229.05     1162.27     11.94 o 
  -1   5  10      153.84      143.87      2.67 o 
   0   5  10      280.80      263.05      3.69 o 
   1   5  10      152.38      148.74      2.89 o 
   2   5  10     1241.98     1163.65     12.18 o 
   3   5  10      217.05      197.18      3.92 o 
   4   5  10        2.75        3.83      1.26 o 
   5   5  10      275.04      284.35      5.06 o 
   6   5  10      381.29      353.72      4.89 o 
   7   5  10       60.85       62.58      2.47 o 
   8   5  10       83.04       74.99      4.55 o 
   9   5  10       23.20       21.00      5.08 o 
  10   5  10       33.73       25.29      5.84 o 
  -9   6  10      132.43      158.79     16.00 o 
  -8   6  10       38.92       32.85      8.91 o 
  -7   6  10      353.71      343.76     11.43 o 
  -6   6  10      109.21      113.68      6.98 o 
  -5   6  10      753.56      693.10      9.65 o 
  -4   6  10      590.42      557.28      7.57 o 
  -3   6  10      228.31      221.68      4.02 o 
  -2   6  10        1.79        2.01      1.01 o 
  -1   6  10      755.36      721.38      7.05 o 
   0   6  10      481.63      469.44      5.80 o 
   1   6  10      764.67      703.64      8.24 o 
   2   6  10        1.63        1.49      1.31 o 
   3   6  10      234.54      212.41      3.99 o 
   4   6  10      585.72      555.37      6.85 o 
   5   6  10      733.05      678.62      9.38 o 
   6   6  10      108.54      108.83      3.00 o 
   7   6  10      353.28      337.45     10.97 o 
   8   6  10       38.65       41.69      4.12 o 
   9   6  10      135.54      131.09     10.60 o 
  -9   7  10       11.21       -1.69      8.98 o 
  -8   7  10       12.13       11.48      7.73 o 
  -7   7  10       70.11       78.00      6.32 o 
  -6   7  10      334.70      325.92      9.48 o 
  -5   7  10        8.30        7.69      2.33 o 
  -4   7  10      450.37      476.43      7.04 o 
  -3   7  10      446.50      459.57      6.34 o 
  -2   7  10      390.58      408.94      5.03 o 
  -1   7  10      255.24      279.55      3.59 o 
   0   7  10        2.87        0.98      1.21 o 
   1   7  10      256.51      276.43      4.56 o 
   2   7  10      391.64      399.04      6.04 o 
   3   7  10      445.27      447.87      6.08 o 
   4   7  10      446.56      479.95      8.67 o 
   5   7  10        8.52        5.03      1.68 o 
   6   7  10      325.72      327.51      9.03 o 
   7   7  10       70.11       72.22      6.74 o 
   8   7  10       13.08       15.54      8.61 o 
   9   7  10       10.96       12.39      8.20 o 
  -9   8  10      106.77       94.88     14.18 o 
  -8   8  10       18.11       15.36      8.68 o 
  -7   8  10       26.62       27.37      6.44 o 
  -6   8  10      105.99      105.77      6.80 o 
  -5   8  10       53.43       54.78      4.43 o 
  -4   8  10       88.30       74.18      4.52 o 
  -3   8  10       78.25       81.88      3.04 o 
  -2   8  10      388.92      407.87      5.00 o 
  -1   8  10      756.37      734.95      7.59 o 
   0   8  10      444.99      496.87      6.19 o 
   1   8  10      751.18      740.02      8.40 o 
   2   8  10      388.45      415.18      6.36 o 
   3   8  10       75.38       76.91      3.02 o 
   4   8  10       88.40       78.13      3.22 o 
   5   8  10       55.15       52.35      3.68 o 
   6   8  10      105.60      100.30      7.37 o 
   7   8  10       26.64       32.83      5.42 o 
   8   8  10       17.51       25.93      8.54 o 
   9   8  10      106.88      120.64     13.81 o 
  -8   9  10       92.95      111.72     13.88 o 
  -7   9  10        1.35        1.30      5.47 o 
  -6   9  10       56.33       64.04      6.12 o 
  -5   9  10      277.26      255.72      9.76 o 
  -4   9  10      278.53      280.31      7.37 o 
  -3   9  10      194.76      202.50      4.89 o 
  -2   9  10      263.76      267.88      3.97 o 
  -1   9  10      145.86      151.59      3.32 o 
   0   9  10      363.75      399.02      5.72 o 
   1   9  10      148.18      145.44      3.57 o 
   2   9  10      263.82      272.50      4.68 o 
   3   9  10      191.45      193.87      4.21 o 
   4   9  10      281.36      279.57      5.27 o 
   5   9  10      275.15      259.79      5.20 o 
   6   9  10       58.88       68.75      6.52 o 
   7   9  10        1.45       -0.95      6.75 o 
   8   9  10       91.85      105.81     12.97 o 
  -8  10  10       44.52       58.38     13.47 o 
  -7  10  10       63.66       64.73      8.43 o 
  -6  10  10       45.57       29.27      5.30 o 
  -5  10  10      193.02      214.46     13.24 o 
  -4  10  10        5.62        3.60      3.22 o 
  -3  10  10       52.88       57.85      3.49 o 
  -2  10  10       81.14       76.14      2.32 o 
  -1  10  10      303.51      308.85      4.78 o 
   0  10  10        0.06        0.95      1.43 o 
   1  10  10      298.35      324.17      5.38 o 
   2  10  10       82.12       76.09      2.69 o 
   3  10  10       52.91       55.79      2.76 o 
   4  10  10        4.88        5.15      1.85 o 
   5  10  10      191.04      203.59      7.25 o 
   6  10  10       46.43       43.57      6.21 o 
   7  10  10       63.85       56.89     10.43 o 
   8  10  10       44.81       50.54     11.11 o 
  -7  11  10      129.53      148.64     20.85 o 
  -6  11  10       59.38       56.79     10.18 o 
  -5  11  10       16.36       14.65      4.49 o 
  -4  11  10      160.68      155.57      6.78 o 
  -3  11  10      107.67       94.09      5.66 o 
  -2  11  10       11.09       14.87      1.59 o 
  -1  11  10        2.50        2.76      1.69 o 
   0  11  10      155.55      138.59      4.35 o 
   1  11  10        2.95        0.84      2.00 o 
   2  11  10       12.31       16.24      2.47 o 
   3  11  10      104.88       97.67      6.33 o 
   4  11  10      160.22      151.40      7.07 o 
   5  11  10       16.30        4.77      2.82 o 
   6  11  10       58.17       77.49     11.58 o 
   7  11  10      128.37      128.10     14.65 o 
  -7  12  10       10.23        5.44     10.33 o 
  -6  12  10       51.40       59.68      8.36 o 
  -5  12  10      159.80      149.64     20.32 o 
  -4  12  10      110.32      106.76      8.40 o 
  -3  12  10       13.81       16.25      5.14 o 
  -2  12  10       33.64       35.37      2.60 o 
  -1  12  10        2.74       -0.32      2.01 o 
   0  12  10       54.53       56.93      4.79 o 
   1  12  10        2.64        2.63      2.90 o 
   2  12  10       33.15       35.40      5.36 o 
   3  12  10       13.82       18.38      3.28 o 
   4  12  10      109.25      117.48      5.49 o 
   5  12  10      161.26      141.70      7.05 o 
   6  12  10       51.28       59.13     14.48 o 
   7  12  10       10.19       -4.05      8.88 o 
  -6  13  10       20.47       24.14     11.18 o 
  -5  13  10       12.44        5.79      6.33 o 
  -4  13  10       37.17       33.05      6.17 o 
  -3  13  10       35.60       40.96      6.60 o 
  -2  13  10       57.35       58.26      3.77 o 
  -1  13  10       44.44       30.43      3.51 o 
   0  13  10       18.37       14.53      4.07 o 
   1  13  10       43.16       35.33      4.13 o 
   2  13  10       56.91       55.49      5.01 o 
   3  13  10       34.63       26.61      3.77 o 
   4  13  10       37.48       26.60      4.25 o 
   5  13  10       12.53        8.04      3.68 o 
   6  13  10       20.63       14.29     10.69 o 
  -5  14  10       33.47       35.92     11.31 o 
  -4  14  10       37.91       42.50      8.81 o 
  -3  14  10       24.27       28.86      6.34 o 
  -2  14  10       17.31       17.51      2.88 o 
  -1  14  10        0.64       -3.72      3.72 o 
   0  14  10        0.04       -3.66      3.66 o 
   1  14  10        0.63        1.36      3.81 o 
   2  14  10       17.61       13.98      4.16 o 
   3  14  10       24.41       28.51      6.91 o 
   4  14  10       37.83       39.87      5.01 o 
   5  14  10       33.68       44.86      5.23 o 
  -4  15  10        1.49        2.26      8.95 o 
  -3  15  10       34.70       41.15      7.62 o 
  -2  15  10        3.98        7.99      6.10 o 
  -1  15  10       53.25       44.10      7.90 o 
   0  15  10       26.47       30.70      5.45 o 
   1  15  10       53.27       46.30      5.67 o 
   2  15  10        4.13       -4.37      4.37 o 
   3  15  10       35.39       32.69      5.30 o 
   4  15  10        1.43        3.58      5.30 o 
  -1  16  10        1.54       -1.79      9.18 o 
   0  16  10       89.76       73.00     12.90 o 
   1  16  10        1.62       -4.05     10.03 o 
   2  16  10        0.13        8.27      9.86 o 
   1   0  11      138.34      192.49      3.22 o 
   2   0  11       11.21       16.76      1.25 o 
   3   0  11      661.65      675.73      7.63 o 
   4   0  11      160.49      144.07      2.87 o 
   5   0  11     1752.01     1736.71     19.80 o 
   6   0  11      111.50      116.64      3.22 o 
   7   0  11      126.74      119.59      4.39 o 
   8   0  11       17.69       16.39      3.35 o 
   9   0  11      176.31      200.67     12.78 o 
  10   0  11        4.61       10.23      8.20 o 
 -10   1  11        1.36       23.57      9.42 o 
  -9   1  11       20.59       23.63      5.37 o 
  -8   1  11      278.36      281.08     16.19 o 
  -7   1  11       42.83       43.70      2.88 o 
  -6   1  11       30.53       27.39      2.09 o 
  -5   1  11      185.09      192.54      4.41 o 
  -4   1  11      208.63      209.68      3.59 o 
  -3   1  11       42.61       50.45      1.65 o 
  -2   1  11      699.31      651.74      7.74 o 
  -1   1  11      301.70      365.48      5.55 o 
   0   1  11       18.81       24.66      1.49 o 
   1   1  11      302.45      356.51      5.10 o 
   2   1  11      713.35      648.26     11.17 o 
   3   1  11       43.93       52.82      2.02 o 
   4   1  11      206.01      208.38      3.47 o 
   5   1  11      182.96      185.14      3.61 o 
   6   1  11       26.58       30.59      2.08 o 
   7   1  11       43.49       40.75      3.38 o 
   8   1  11      280.28      279.12      8.65 o 
   9   1  11       20.79       31.25      5.15 o 
  10   1  11        1.70       14.18      8.24 o 
  -9   2  11      154.20      167.19      9.97 o 
  -8   2  11        3.95        9.81      4.39 o 
  -7   2  11       30.48       30.10      4.92 o 
  -6   2  11       87.24       90.17      3.29 o 
  -5   2  11     1761.58     1684.46     17.02 o 
  -4   2  11      579.17      539.84      6.64 o 
  -3   2  11      706.94      711.86      8.07 o 
  -2   2  11      169.29      165.12      3.50 o 
  -1   2  11        4.85       14.23      1.34 o 
   0   2  11      362.16      522.37      6.30 o 
   1   2  11        6.66       14.72      1.15 o 
   2   2  11      170.13      165.85      2.91 o 
   3   2  11      711.44      693.58      8.08 o 
   4   2  11      582.87      531.23      6.28 o 
   5   2  11     1749.85     1684.08     16.46 o 
   6   2  11       88.08       90.46      2.97 o 
   7   2  11       30.21       32.15      3.19 o 
   8   2  11        4.39        4.11      3.75 o 
   9   2  11      156.24      179.07      9.13 o 
  10   2  11       33.13       34.51      7.36 o 
  -9   3  11        5.93        9.69      5.48 o 
  -8   3  11       79.93       72.47      7.55 o 
  -7   3  11      318.84      299.50      9.91 o 
  -6   3  11      257.90      246.80      6.72 o 
  -5   3  11      757.32      775.46     10.73 o 
  -4   3  11       38.10       41.17      1.57 o 
  -3   3  11      560.91      554.44      6.68 o 
  -2   3  11      587.51      687.76      6.82 o 
  -1   3  11      150.94      170.46      4.43 o 
   0   3  11      306.88      258.45      3.95 o 
   1   3  11      153.36      168.05      2.83 o 
   2   3  11      592.06      679.55      7.04 o 
   3   3  11      550.32      566.32      6.80 o 
   4   3  11       37.09       42.46      1.96 o 
   5   3  11      757.41      758.67      8.13 o 
   6   3  11      251.55      241.74      4.18 o 
   7   3  11      318.32      310.21      7.91 o 
   8   3  11       81.55       75.71      5.77 o 
   9   3  11        6.00        8.11      4.00 o 
  10   3  11       25.58       29.81      6.48 o 
  -9   4  11      139.44      121.79     13.34 o 
  -8   4  11       99.84       82.13      7.85 o 
  -7   4  11       56.49       58.49      5.40 o 
  -6   4  11       62.26       65.24      5.48 o 
  -5   4  11      299.06      274.88      5.89 o 
  -4   4  11      149.59      146.04      3.64 o 
  -3   4  11      311.80      284.77      3.96 o 
  -2   4  11      101.60      109.62      2.56 o 
  -1   4  11      195.19      234.30      3.79 o 
   0   4  11      357.14      314.94      4.31 o 
   1   4  11      203.02      229.31      3.82 o 
   2   4  11      100.55      109.96      2.60 o 
   3   4  11      314.96      279.86      4.25 o 
   4   4  11      150.50      144.09      3.75 o 
   5   4  11      296.36      267.77      3.84 o 
   6   4  11       64.22       68.11      2.21 o 
   7   4  11       56.13       58.93      3.43 o 
   8   4  11      102.24       92.11      5.78 o 
   9   4  11      139.39      151.49      7.28 o 
  10   4  11       17.89       19.89      5.91 o 
  -9   5  11       21.28       25.36      9.89 o 
  -8   5  11        5.77        4.14      4.95 o 
  -7   5  11      184.69      184.24     12.33 o 
  -6   5  11      571.52      585.81     12.71 o 
  -5   5  11      226.14      213.99      5.21 o 
  -4   5  11       50.82       52.00      2.50 o 
  -3   5  11      442.22      399.58      7.65 o 
  -2   5  11      188.05      197.47      3.46 o 
  -1   5  11      479.36      507.98      6.34 o 
   0   5  11      719.05      723.50      7.94 o 
   1   5  11      483.13      494.82      6.05 o 
   2   5  11      189.32      191.44      3.79 o 
   3   5  11      427.61      405.51      6.25 o 
   4   5  11       52.28       56.50      2.09 o 
   5   5  11      222.63      208.81      3.50 o 
   6   5  11      566.39      573.62      9.55 o 
   7   5  11      188.53      188.01      7.55 o 
   8   5  11        6.09        7.44      2.92 o 
   9   5  11       21.11       15.97      4.19 o 
  -9   6  11        8.97       -0.57      8.71 o 
  -8   6  11       44.43       47.30      9.69 o 
  -7   6  11       37.41       30.86      4.95 o 
  -6   6  11       44.50       46.68      5.08 o 
  -5   6  11      124.02      136.95      4.40 o 
  -4   6  11      456.48      443.59      6.65 o 
  -3   6  11      228.65      238.15      4.54 o 
  -2   6  11      267.28      243.31      3.80 o 
  -1   6  11      136.64      128.95      3.14 o 
   0   6  11     2239.97     2207.37     21.17 o 
   1   6  11      134.24      134.65      3.12 o 
   2   6  11      267.51      244.05      4.45 o 
   3   6  11      229.34      230.54      4.34 o 
   4   6  11      451.05      446.52      6.01 o 
   5   6  11      121.55      126.56      3.69 o 
   6   6  11       44.11       50.96      3.00 o 
   7   6  11       37.65       33.58      3.45 o 
   8   6  11       42.93       48.38      3.76 o 
   9   6  11        8.76        0.60      3.28 o 
  -9   7  11       13.62       20.80     10.50 o 
  -8   7  11       19.24       20.02      8.68 o 
  -7   7  11       64.06       57.78      7.34 o 
  -6   7  11      227.56      217.46      9.20 o 
  -5   7  11      240.76      274.74      7.32 o 
  -4   7  11      448.36      443.24      7.32 o 
  -3   7  11      772.44      771.11      9.61 o 
  -2   7  11      345.88      340.68      4.62 o 
  -1   7  11      153.05      144.69      2.99 o 
   0   7  11       91.14       84.14      2.51 o 
   1   7  11      148.22      141.27      3.35 o 
   2   7  11      346.20      342.13      5.59 o 
   3   7  11      765.32      757.31     11.30 o 
   4   7  11      450.46      433.70      7.20 o 
   5   7  11      238.99      265.72      7.17 o 
   6   7  11      228.25      198.43      5.71 o 
   7   7  11       60.37       54.74      4.13 o 
   8   7  11       19.12       18.83      3.09 o 
   9   7  11       13.73       15.52      4.05 o 
  -8   8  11       57.40       60.94     11.45 o 
  -7   8  11      157.06      130.56      9.58 o 
  -6   8  11       37.50       45.36      5.96 o 
  -5   8  11      195.27      176.98      7.13 o 
  -4   8  11      291.05      277.05      6.13 o 
  -3   8  11      348.87      372.20      6.17 o 
  -2   8  11      605.03      632.55      7.98 o 
  -1   8  11       96.41       94.08      2.51 o 
   0   8  11      945.05      948.78     12.60 o 
   1   8  11       94.91       97.60      3.18 o 
   2   8  11      605.11      632.40      8.59 o 
   3   8  11      350.76      354.29      6.45 o 
   4   8  11      286.86      270.30      5.44 o 
   5   8  11      194.43      175.31      6.39 o 
   6   8  11       39.79       40.83      4.92 o 
   7   8  11      155.59      142.79      8.87 o 
   8   8  11       55.66       39.23      9.86 o 
  -8   9  11       19.07       38.29     11.28 o 
  -7   9  11       78.49       71.25      8.44 o 
  -6   9  11       36.41       46.15      5.58 o 
  -5   9  11       16.17       24.40      4.56 o 
  -4   9  11       99.30      106.55      4.93 o 
  -3   9  11      185.24      197.70      4.88 o 
  -2   9  11       16.68        9.55      1.45 o 
  -1   9  11      256.58      271.39      4.24 o 
   0   9  11       34.81       46.21      2.04 o 
   1   9  11      251.95      262.13      4.54 o 
   2   9  11       17.15       14.83      2.04 o 
   3   9  11      187.37      192.21      4.73 o 
   4   9  11       99.88      100.30      4.52 o 
   5   9  11       15.66       13.64      2.32 o 
   6   9  11       35.42       53.89      5.50 o 
   7   9  11       80.31       68.61     10.80 o 
   8   9  11       19.48       20.12      9.12 o 
  -8  10  11        2.29       -3.34     10.23 o 
  -7  10  11       10.47        4.25      6.25 o 
  -6  10  11       45.61       46.03      6.02 o 
  -5  10  11       19.60       17.25      4.57 o 
  -4  10  11       34.59       35.11      7.30 o 
  -3  10  11       36.80       36.96      2.91 o 
  -2  10  11       65.77       72.36      2.60 o 
  -1  10  11       88.99       92.99      2.99 o 
   0  10  11      565.17      580.55      8.92 o 
   1  10  11       92.13       96.88      3.11 o 
   2  10  11       66.63       77.49      3.02 o 
   3  10  11       36.02       41.05      2.60 o 
   4  10  11       33.54       30.65      3.01 o 
   5  10  11       18.60       15.62      2.84 o 
   6  10  11       45.99       50.90      6.90 o 
   7  10  11       10.11        2.40      8.07 o 
   8  10  11        2.30        9.99     10.57 o 
  -7  11  11       44.07       56.82     12.26 o 
  -6  11  11      114.83      116.03      9.84 o 
  -5  11  11        0.38        0.78      5.28 o 
  -4  11  11       17.94       28.31      4.67 o 
  -3  11  11      109.72      107.78      6.67 o 
  -2  11  11      108.79      117.08      3.17 o 
  -1  11  11      101.09      102.28      3.77 o 
   0  11  11        0.08       -1.89      1.89 o 
   1  11  11      102.63       93.38      4.11 o 
   2  11  11      108.12      116.51      5.46 o 
   3  11  11      107.01      112.48      5.37 o 
   4  11  11       17.30       17.88      3.09 o 
   5  11  11        0.36        1.45      2.86 o 
   6  11  11      112.26      109.32      5.32 o 
   7  11  11       43.72       58.11     12.63 o 
  -6  12  11        2.52       -0.51      6.32 o 
  -5  12  11      131.76      129.23     10.28 o 
  -4  12  11      133.58      138.06      7.77 o 
  -3  12  11       11.61        7.83      3.48 o 
  -2  12  11       20.70       17.24      2.27 o 
  -1  12  11       26.83       28.80      2.68 o 
   0  12  11        4.41        8.06      2.66 o 
   1  12  11       25.04       27.05      6.44 o 
   2  12  11       20.96       27.04      3.66 o 
   3  12  11       11.83        8.23      3.19 o 
   4  12  11      133.88      126.18      8.39 o 
   5  12  11      129.42      126.80      9.74 o 
   6  12  11        2.48       -2.70      2.70 o 
  -6  13  11      142.17      149.00     17.02 o 
  -5  13  11        9.05        3.49      6.05 o 
  -4  13  11        4.03        8.43      5.51 o 
  -3  13  11       17.37       15.01      5.53 o 
  -2  13  11       98.29      100.48      6.74 o 
  -1  13  11      105.72      116.91      7.16 o 
   0  13  11       54.64       51.38      5.94 o 
   1  13  11      105.08      126.95      7.24 o 
   2  13  11       98.28      105.76      5.76 o 
   3  13  11       17.84       22.47      3.74 o 
   4  13  11        4.05        3.68      3.53 o 
   5  13  11        8.84        7.80      3.89 o 
   6  13  11      143.28      149.17      7.87 o 
  -5  14  11       34.73       43.22     13.13 o 
  -4  14  11        3.11        4.64      5.76 o 
  -3  14  11       50.94       56.03      7.76 o 
  -2  14  11        1.82        7.18      7.39 o 
  -1  14  11        3.29       -1.57      6.35 o 
   0  14  11       74.56       93.91      7.90 o 
   1  14  11        2.90       -2.00      3.75 o 
   2  14  11        1.77       -1.37      3.48 o 
   3  14  11       50.18       55.59      5.51 o 
   4  14  11        3.06        2.09      3.99 o 
   5  14  11       35.18       39.06      5.91 o 
  -3  15  11       11.90       12.57      6.97 o 
  -2  15  11       45.49       43.16      7.83 o 
  -1  15  11       12.17        3.05      7.46 o 
   0  15  11        2.13        3.00      4.67 o 
   1  15  11       12.10        4.43      4.53 o 
   2  15  11       45.54       48.84      5.91 o 
   3  15  11       11.94        5.21      5.20 o 
   0  16  11        0.58        6.45      9.76 o 
   1  16  11       10.73       10.53     11.31 o 
   0   0  12      151.30      142.62      5.08 o 
   1   0  12      794.79      760.59      9.19 o 
   2   0  12        0.96        0.19      1.07 o 
   3   0  12       80.30      104.07      2.79 o 
   4   0  12      695.56      650.97      7.37 o 
   5   0  12       47.16       47.89      1.92 o 
   6   0  12     1542.41     1524.81     15.96 o 
   7   0  12      197.43      184.51      8.75 o 
   8   0  12        2.96        3.47      3.04 o 
   9   0  12       96.03      117.07     14.20 o 
  10   0  12      100.20      119.89     13.74 o 
 -10   1  12       12.76       26.20     10.23 o 
  -9   1  12        3.59       10.85      7.92 o 
  -8   1  12      138.25      132.79      5.09 o 
  -7   1  12      357.26      337.24      7.21 o 
  -6   1  12       39.49       43.06      2.57 o 
  -5   1  12       27.15       27.11      1.53 o 
  -4   1  12      146.39      146.75      2.87 o 
  -3   1  12      378.12      310.79      4.87 o 
  -2   1  12      225.72      216.58      3.60 o 
  -1   1  12       87.26       65.86      2.08 o 
   0   1  12      469.14      480.50      6.05 o 
   1   1  12       91.26       65.54      3.12 o 
   2   1  12      222.86      219.22      3.98 o 
   3   1  12      376.73      311.72      4.66 o 
   4   1  12      147.02      146.47      3.25 o 
   5   1  12       26.74       24.62      1.75 o 
   6   1  12       40.81       40.12      2.02 o 
   7   1  12      356.51      332.18      8.29 o 
   8   1  12      138.45      149.65     11.55 o 
   9   1  12        3.59        5.32      4.21 o 
  10   1  12       12.55       20.70      8.64 o 
  -9   2  12       46.07       45.64      6.63 o 
  -8   2  12       20.08       26.55      5.33 o 
  -7   2  12       19.33       18.67      3.31 o 
  -6   2  12      342.55      343.07      6.45 o 
  -5   2  12      546.68      574.48      6.79 o 
  -4   2  12      884.19      932.40     10.27 o 
  -3   2  12      193.91      210.66      3.92 o 
  -2   2  12      101.53      103.76      2.46 o 
  -1   2  12      686.04      700.87      8.52 o 
   0   2  12      456.63      550.33      6.70 o 
   1   2  12      677.58      699.22      7.22 o 
   2   2  12      102.82       98.71      2.83 o 
   3   2  12      192.82      202.99      4.83 o 
   4   2  12      886.15      926.01     10.86 o 
   5   2  12      548.95      554.10      6.55 o 
   6   2  12      338.77      342.25      5.96 o 
   7   2  12       19.26       19.08      2.97 o 
   8   2  12       21.96       23.19      4.45 o 
   9   2  12       45.15       36.11      5.36 o 
  -9   3  12        3.92        3.48      5.56 o 
  -8   3  12       83.31       75.99      7.60 o 
  -7   3  12      215.81      214.98      8.60 o 
  -6   3  12      537.65      518.60     11.52 o 
  -5   3  12       88.49       81.34      2.87 o 
  -4   3  12      245.03      223.50      3.50 o 
  -3   3  12      548.23      523.68      6.48 o 
  -2   3  12      146.64      141.29      2.58 o 
  -1   3  12      614.91      598.21      7.55 o 
   0   3  12      184.38      226.19      4.33 o 
   1   3  12      617.88      588.25      6.74 o 
   2   3  12      148.01      143.02      3.00 o 
   3   3  12      540.72      513.22      6.50 o 
   4   3  12      242.82      210.16      4.84 o 
   5   3  12       87.08       88.15      2.58 o 
   6   3  12      538.57      511.59      7.22 o 
   7   3  12      216.94      206.31      8.19 o 
   8   3  12       84.07       95.13      6.40 o 
   9   3  12        3.70        8.29      4.12 o 
  -9   4  12       73.98      112.08      9.36 o 
  -8   4  12       20.38       15.95      5.55 o 
  -7   4  12       22.62       21.39      4.42 o 
  -6   4  12      218.23      222.91      7.42 o 
  -5   4  12      204.76      232.20      4.75 o 
  -4   4  12       42.43       53.77      2.52 o 
  -3   4  12      308.78      319.08      4.61 o 
  -2   4  12       51.12       53.83      1.99 o 
  -1   4  12      596.10      611.40     14.44 o 
   0   4  12      143.29      130.46      2.99 o 
   1   4  12      607.03      627.39      7.51 o 
   2   4  12       52.17       53.18      2.28 o 
   3   4  12      312.46      316.28      4.78 o 
   4   4  12       39.18       52.46      2.11 o 
   5   4  12      206.81      232.56      3.97 o 
   6   4  12      217.94      217.34      3.86 o 
   7   4  12       22.94       23.60      3.37 o 
   8   4  12       19.81       27.42      4.86 o 
   9   4  12       74.70       88.89      8.85 o 
  -9   5  12        3.79        2.33      7.87 o 
  -8   5  12      152.89      139.63      9.82 o 
  -7   5  12      118.59      109.12      7.04 o 
  -6   5  12      209.50      186.10      6.96 o 
  -5   5  12      519.85      481.15      7.48 o 
  -4   5  12       62.63       56.92      2.68 o 
  -3   5  12       43.62       50.80      2.12 o 
  -2   5  12     1157.45     1122.93     11.87 o 
  -1   5  12       11.67       13.96      1.67 o 
   0   5  12        4.59        5.10      1.31 o 
   1   5  12       11.47       12.64      1.54 o 
   2   5  12     1165.11     1091.79     14.96 o 
   3   5  12       42.29       54.57      2.33 o 
   4   5  12       63.11       53.86      2.10 o 
   5   5  12      519.66      489.54      6.23 o 
   6   5  12      214.52      200.65      5.95 o 
   7   5  12      119.83      109.28      3.93 o 
   8   5  12      153.06      151.64      6.53 o 
   9   5  12        3.72        3.26      3.60 o 
  -9   6  12       86.92      111.96     14.65 o 
  -8   6  12      119.99      141.03     14.35 o 
  -7   6  12       45.51       50.82      5.61 o 
  -6   6  12       83.18       73.84      5.91 o 
  -5   6  12      142.87      172.96      6.57 o 
  -4   6  12      153.60      154.86      4.18 o 
  -3   6  12       96.72       93.70      3.29 o 
  -2   6  12      190.12      177.07      3.48 o 
  -1   6  12      970.08      993.78     10.82 o 
   0   6  12      244.57      211.88      3.81 o 
   1   6  12      983.79      950.07     10.75 o 
   2   6  12      191.80      168.57      3.61 o 
   3   6  12       92.93       96.46      3.14 o 
   4   6  12      152.81      155.90      3.83 o 
   5   6  12      147.56      158.98      3.59 o 
   6   6  12       83.39       77.97      4.06 o 
   7   6  12       45.64       54.19      3.84 o 
   8   6  12      119.40      138.13     10.90 o 
   9   6  12       85.83       90.40      5.99 o 
  -8   7  12        6.15        2.63      8.68 o 
  -7   7  12       64.56       63.97      6.36 o 
  -6   7  12       41.80       42.96      5.28 o 
  -5   7  12      128.01      121.47      6.94 o 
  -4   7  12       74.47       67.97      3.25 o 
  -3   7  12       69.32       71.14      2.92 o 
  -2   7  12     1879.01     1861.28     18.15 o 
  -1   7  12      356.04      342.73      5.16 o 
   0   7  12       14.30       10.62      1.61 o 
   1   7  12      357.04      352.06      5.46 o 
   2   7  12     1875.28     1814.39     18.56 o 
   3   7  12       69.72       74.23      2.79 o 
   4   7  12       72.27       70.13      3.13 o 
   5   7  12      129.27      112.53      3.91 o 
   6   7  12       38.87       38.90      2.98 o 
   7   7  12       64.41       62.32      3.96 o 
   8   7  12        5.97        7.88      3.44 o 
   9   7  12        3.16        1.90      5.74 o 
  -8   8  12       45.16       51.59     11.65 o 
  -7   8  12       66.37       77.97      8.36 o 
  -6   8  12      103.74      100.03      7.01 o 
  -5   8  12      151.55      152.36      6.72 o 
  -4   8  12        0.97       -0.39      2.04 o 
  -3   8  12       54.07       66.05      2.93 o 
  -2   8  12     1067.17     1102.85     13.19 o 
  -1   8  12     1183.59     1226.33     11.63 o 
   0   8  12       55.62       63.26      2.60 o 
   1   8  12     1197.65     1204.33     13.66 o 
   2   8  12     1069.32     1094.41     15.58 o 
   3   8  12       55.00       71.01      2.77 o 
   4   8  12        1.05        1.56      1.77 o 
   5   8  12      150.91      142.50      4.70 o 
   6   8  12      104.06      102.13      4.54 o 
   7   8  12       66.43       90.89     13.35 o 
   8   8  12       45.04       35.69      9.76 o 
  -8   9  12       18.99       17.93     10.84 o 
  -7   9  12       72.38       68.00      8.35 o 
  -6   9  12       11.37        9.79      4.55 o 
  -5   9  12       16.92       24.09      4.64 o 
  -4   9  12       22.74       22.88      3.23 o 
  -3   9  12      135.06      144.72      4.62 o 
  -2   9  12       74.52       73.54      2.28 o 
  -1   9  12      525.61      534.76      7.48 o 
   0   9  12      369.58      361.98      7.72 o 
   1   9  12      522.72      538.92      9.88 o 
   2   9  12       72.01       74.08      2.99 o 
   3   9  12      137.59      134.85      6.33 o 
   4   9  12       22.18       27.39      2.86 o 
   5   9  12       17.47       17.86      2.87 o 
   6   9  12       10.56       12.05      4.50 o 
   7   9  12       72.50       79.49     13.61 o 
   8   9  12       19.40       24.85     10.64 o 
  -7  10  12       16.08       24.95      7.22 o 
  -6  10  12       19.83       29.48      7.38 o 
  -5  10  12       93.07       82.56      6.55 o 
  -4  10  12        5.80       10.99      4.06 o 
  -3  10  12       20.48       21.45      2.69 o 
  -2  10  12        5.18       -0.93      1.38 o 
  -1  10  12       99.55      107.64      3.86 o 
   0  10  12      209.34      210.42      4.79 o 
   1  10  12      102.20      110.14      3.62 o 
   2  10  12        5.46        1.14      1.98 o 
   3  10  12       20.36       24.01      3.27 o 
   4  10  12        5.97        2.87      2.57 o 
   5  10  12       94.57      100.02      5.65 o 
   6  10  12       19.52       24.02      6.11 o 
   7  10  12       15.82        9.66      8.51 o 
  -7  11  12       39.43       35.45     11.68 o 
  -6  11  12       31.67       39.98      7.66 o 
  -5  11  12       17.52       20.39      6.30 o 
  -4  11  12        0.84       -1.07      3.78 o 
  -3  11  12        3.65        4.99      2.91 o 
  -2  11  12       78.88       71.79      2.97 o 
  -1  11  12      146.58      149.59      7.56 o 
   0  11  12       19.34       17.25      2.44 o 
   1  11  12      144.01      138.69      4.88 o 
   2  11  12       76.38       75.05      4.73 o 
   3  11  12        4.17        3.11      2.74 o 
   4  11  12        0.71       -1.45      2.78 o 
   5  11  12       17.14       29.84     11.34 o 
   6  11  12       32.61       31.98      3.27 o 
   7  11  12       39.25       49.19     11.82 o 
  -6  12  12       43.26       65.78      9.08 o 
  -5  12  12       26.78       19.57      5.22 o 
  -4  12  12       86.65       92.26      6.95 o 
  -3  12  12       16.65       14.07      3.83 o 
  -2  12  12       57.83       67.35      3.28 o 
  -1  12  12       51.89       52.65      3.93 o 
   0  12  12        1.23       -2.88      2.88 o 
   1  12  12       51.62       56.00      4.55 o 
   2  12  12       57.53       66.90      4.83 o 
   3  12  12       16.87       13.15      3.26 o 
   4  12  12       86.77      102.69      9.54 o 
   5  12  12       26.97       18.95      4.10 o 
   6  12  12       42.97       50.80      4.93 o 
  -5  13  12       91.42       77.25      8.71 o 
  -4  13  12       15.57       13.79      5.90 o 
  -3  13  12        9.06        0.00      6.33 o 
  -2  13  12       21.82       29.23      4.93 o 
  -1  13  12       41.51       35.29      5.18 o 
   0  13  12      152.57      146.76      7.84 o 
   1  13  12       41.44       44.61      5.01 o 
   2  13  12       21.44       25.61      4.01 o 
   3  13  12        9.12        5.50      4.32 o 
   4  13  12       15.67        9.66      4.37 o 
   5  13  12       91.50       84.39      6.25 o 
  -4  14  12       26.82       17.56      9.93 o 
  -3  14  12       40.78       42.85      7.58 o 
  -2  14  12       12.68        0.89      5.55 o 
  -1  14  12        4.12        0.96      4.39 o 
   0  14  12      184.77      224.31     16.56 o 
   1  14  12        4.14       -4.15      6.08 o 
   2  14  12       12.81       16.73      5.88 o 
   3  14  12       40.36       45.99      7.16 o 
   4  14  12       26.92       38.07      5.88 o 
  -2  15  12       61.70       77.38      9.13 o 
  -1  15  12       10.97        1.50      5.00 o 
   0  15  12       39.35       47.67      7.00 o 
   1  15  12       11.59       14.70      5.01 o 
   2  15  12       61.66       79.84      6.81 o 
   3  15  12       31.30       41.12     11.45 o 
   1   0  13      140.63      107.92      3.73 o 
   2   0  13      895.34      876.56     10.45 o 
   3   0  13       46.72       41.70      2.06 o 
   4   0  13      198.99      209.28      4.56 o 
   5   0  13      104.24       76.97      2.39 o 
   6   0  13        9.12       12.10      2.27 o 
   7   0  13       54.53       58.58      3.91 o 
   8   0  13       75.99       81.36      5.03 o 
   9   0  13       64.56       69.74      7.26 o 
  -9   1  13        1.00       -0.30      4.45 o 
  -8   1  13      242.30      264.86     11.64 o 
  -7   1  13      155.95      152.05      5.25 o 
  -6   1  13      417.42      411.86      8.96 o 
  -5   1  13       41.05       42.58      1.89 o 
  -4   1  13      932.19      942.25     10.96 o 
  -3   1  13       43.64       44.39      2.05 o 
  -2   1  13      205.17      218.52      4.30 o 
  -1   1  13       90.72      104.22      3.17 o 
   0   1  13      384.08      421.31      6.06 o 
   1   1  13       91.14       96.48      2.88 o 
   2   1  13      202.18      224.62      4.16 o 
   3   1  13       43.09       47.90      2.14 o 
   4   1  13      932.14      928.26     11.04 o 
   5   1  13       41.68       42.48      2.08 o 
   6   1  13      418.96      418.22      7.80 o 
   7   1  13      153.76      143.53      5.63 o 
   8   1  13      243.15      261.51     10.99 o 
   9   1  13        1.07       -0.86      4.24 o 
  -9   2  13       93.89      106.64      8.89 o 
  -8   2  13       41.00       41.03      6.12 o 
  -7   2  13       25.60       33.22      4.40 o 
  -6   2  13      135.39      134.55      4.21 o 
  -5   2  13      796.71      733.58      8.30 o 
  -4   2  13      587.62      572.00      7.25 o 
  -3   2  13      400.12      384.60      5.60 o 
  -2   2  13      575.38      621.08      8.40 o 
  -1   2  13      308.53      260.81      4.89 o 
   0   2  13       80.99       72.72      2.46 o 
   1   2  13      307.11      264.30      4.25 o 
   2   2  13      571.62      624.23     10.61 o 
   3   2  13      406.58      374.64      7.89 o 
   4   2  13      584.06      564.52      7.65 o 
   5   2  13      785.74      717.83      9.24 o 
   6   2  13      136.04      132.15      4.26 o 
   7   2  13       25.62       26.95      3.78 o 
   8   2  13       40.33       42.11      6.40 o 
   9   2  13       97.19      110.86     12.58 o 
  -9   3  13        6.79        7.77      5.49 o 
  -8   3  13       36.77       52.19      6.90 o 
  -7   3  13       89.96       84.49      6.16 o 
  -6   3  13      202.04      195.02      6.88 o 
  -5   3  13      369.65      347.50      5.92 o 
  -4   3  13     1057.22     1025.26     10.58 o 
  -3   3  13      350.99      337.09      4.97 o 
  -2   3  13      395.80      435.76      6.46 o 
  -1   3  13      434.25      404.70      5.97 o 
   0   3  13      647.47      657.91      8.35 o 
   1   3  13      430.50      408.16      5.61 o 
   2   3  13      396.54      427.12      6.13 o 
   3   3  13      345.08      335.59      6.40 o 
   4   3  13     1053.42     1029.82     12.86 o 
   5   3  13      368.17      341.06      5.13 o 
   6   3  13      201.04      188.67      4.15 o 
   7   3  13       92.28       91.96      5.34 o 
   8   3  13       38.35       48.43      5.28 o 
   9   3  13        6.95       14.80      4.35 o 
  -9   4  13       96.84      110.60      9.71 o 
  -8   4  13       11.62        8.58      5.28 o 
  -7   4  13        7.83       10.15      4.36 o 
  -6   4  13       17.56       16.28      3.35 o 
  -5   4  13      274.47      278.00      5.73 o 
  -4   4  13     1175.56     1156.29     12.45 o 
  -3   4  13       52.79       55.09      2.08 o 
  -2   4  13       20.73       15.26      1.30 o 
  -1   4  13       21.59       22.46      1.76 o 
   0   4  13      977.07     1005.00     11.00 o 
   1   4  13       19.82       22.97      1.80 o 
   2   4  13       20.16       16.28      1.58 o 
   3   4  13       52.99       53.70      2.24 o 
   4   4  13     1184.37     1125.45     12.27 o 
   5   4  13      271.47      269.35      5.28 o 
   6   4  13       17.34       15.83      2.25 o 
   7   4  13        7.53        5.94      2.94 o 
   8   4  13       12.90       12.58      3.82 o 
   9   4  13       97.48      113.71      6.46 o 
  -8   5  13       40.27       38.67      7.02 o 
  -7   5  13      175.80      200.82      9.07 o 
  -6   5  13      147.73      129.08      7.30 o 
  -5   5  13      242.88      233.91      6.26 o 
  -4   5  13      446.23      442.20      8.04 o 
  -3   5  13      725.42      751.90      8.72 o 
  -2   5  13       59.29       50.94      2.12 o 
  -1   5  13      391.04      365.10      5.86 o 
   0   5  13       50.96       70.51      2.44 o 
   1   5  13      381.17      369.86      6.59 o 
   2   5  13       56.84       54.07      2.38 o 
   3   5  13      733.19      749.62     10.35 o 
   4   5  13      448.25      435.49      5.79 o 
   5   5  13      246.24      223.89      4.07 o 
   6   5  13      146.49      134.67      4.23 o 
   7   5  13      178.95      205.46      6.61 o 
   8   5  13       39.36       50.91      4.41 o 
   9   5  13       43.85       52.09      5.28 o 
  -8   6  13       35.95       31.75      7.15 o 
  -7   6  13       75.86       82.91      9.46 o 
  -6   6  13      405.55      347.71     12.67 o 
  -5   6  13       63.79       74.10      5.02 o 
  -4   6  13      461.86      423.01      7.03 o 
  -3   6  13      125.37      129.97      3.43 o 
  -2   6  13       14.37       13.44      1.66 o 
  -1   6  13       79.23       88.61      2.74 o 
   0   6  13     1537.73     1415.88     14.81 o 
   1   6  13       79.53       92.68      2.84 o 
   2   6  13       14.72       12.68      1.81 o 
   3   6  13      126.65      122.13      3.27 o 
   4   6  13      463.74      415.50      7.64 o 
   5   6  13       65.17       69.68      2.83 o 
   6   6  13      410.23      352.77      9.38 o 
   7   6  13       76.87       83.22      4.88 o 
   8   6  13       37.90       35.56      4.48 o 
   9   6  13       29.18       43.77      4.86 o 
  -8   7  13       60.91       40.85     11.24 o 
  -7   7  13       98.29      124.24      8.02 o 
  -6   7  13      126.10      135.62      7.70 o 
  -5   7  13       10.70       10.44      3.42 o 
  -4   7  13      256.88      255.67      7.74 o 
  -3   7  13      333.83      358.37      6.50 o 
  -2   7  13      474.68      488.58      6.35 o 
  -1   7  13      746.98      780.17      8.85 o 
   0   7  13        2.07       -0.05      1.55 o 
   1   7  13      746.31      741.08      9.20 o 
   2   7  13      474.74      470.95      6.76 o 
   3   7  13      335.92      353.63      7.20 o 
   4   7  13      258.10      251.04      5.13 o 
   5   7  13       11.33        5.06      2.34 o 
   6   7  13      126.02      128.09      5.07 o 
   7   7  13      100.85      120.95      8.73 o 
   8   7  13       60.71       57.42      7.78 o 
  -8   8  13       41.71       44.20     11.65 o 
  -7   8  13       77.01       72.37      8.40 o 
  -6   8  13       92.21       88.46      6.87 o 
  -5   8  13       60.83       53.66      6.84 o 
  -4   8  13       53.75       45.01      3.64 o 
  -3   8  13       45.69       51.74      2.96 o 
  -2   8  13       74.05       65.95      2.33 o 
  -1   8  13      679.18      690.82      9.53 o 
   0   8  13      413.67      415.33      6.29 o 
   1   8  13      682.47      664.47      8.63 o 
   2   8  13       75.46       65.61      2.70 o 
   3   8  13       46.51       48.73      2.57 o 
   4   8  13       56.19       47.66      2.99 o 
   5   8  13       60.28       50.59      3.86 o 
   6   8  13       92.05       91.84      8.04 o 
   7   8  13       78.09       69.99      6.21 o 
   8   8  13       40.11       46.29     10.84 o 
  -8   9  13       54.41       73.37     14.15 o 
  -7   9  13       73.95       74.13      8.83 o 
  -6   9  13        6.47       13.05      5.77 o 
  -5   9  13       29.82       27.21      4.23 o 
  -4   9  13      146.14      143.09      6.03 o 
  -3   9  13       43.06       48.38      3.19 o 
  -2   9  13      197.83      183.96      3.78 o 
  -1   9  13       89.25      114.38      3.37 o 
   0   9  13      331.58      290.17      6.50 o 
   1   9  13       88.67      111.66      3.39 o 
   2   9  13      199.61      183.28      4.16 o 
   3   9  13       43.00       42.62      3.02 o 
   4   9  13      145.79      131.85      4.89 o 
   5   9  13       30.06       26.95      4.19 o 
   6   9  13        6.27       13.58      2.62 o 
   7   9  13       74.26       83.23      8.09 o 
   8   9  13       54.61       56.86     12.76 o 
  -7  10  13       10.75        5.71      8.71 o 
  -6  10  13       46.21       56.72      8.32 o 
  -5  10  13       19.79       11.08      4.60 o 
  -4  10  13       10.53       13.04      3.55 o 
  -3  10  13       13.89        6.45      2.47 o 
  -2  10  13       30.21       32.51      2.01 o 
  -1  10  13      187.81      193.05      4.73 o 
   0  10  13       13.88       13.27      2.20 o 
   1  10  13      191.09      192.31      5.05 o 
   2  10  13       30.04       31.77      2.89 o 
   3  10  13       14.47       12.91      4.62 o 
   4  10  13       11.46       12.96      3.19 o 
   5  10  13       18.60       16.88      3.41 o 
   6  10  13       44.98       51.80      4.56 o 
   7  10  13       10.66        8.64     10.43 o 
  -7  11  13       61.13       52.94     13.10 o 
  -6  11  13       11.82       12.86      7.10 o 
  -5  11  13       38.96       23.00      6.51 o 
  -4  11  13       34.59       20.95      4.78 o 
  -3  11  13        1.81       -1.85      2.94 o 
  -2  11  13       48.24       52.05      2.94 o 
  -1  11  13       73.07       81.64      3.58 o 
   0  11  13        7.43        3.44      2.16 o 
   1  11  13       71.56       76.63      4.91 o 
   2  11  13       50.65       52.54      4.22 o 
   3  11  13        2.19        3.51      2.76 o 
   4  11  13       35.18       24.36      3.79 o 
   5  11  13       39.13       29.59      7.34 o 
   6  11  13       12.09       13.08      4.41 o 
   7  11  13       61.77       53.38     12.80 o 
  -6  12  13       87.10       81.49     17.05 o 
  -5  12  13        8.32        7.66      4.93 o 
  -4  12  13        0.24       -1.64      4.21 o 
  -3  12  13       24.42       21.64      4.10 o 
  -2  12  13       28.72       34.83      4.32 o 
  -1  12  13       25.48       15.56      4.30 o 
   0  12  13      130.33      111.36      6.80 o 
   1  12  13       24.80       19.93      3.73 o 
   2  12  13       29.16       33.52      4.05 o 
   3  12  13       25.16       20.50      5.04 o 
   4  12  13        0.16        1.36      3.65 o 
   5  12  13        8.42        7.90      3.63 o 
   6  12  13       85.96       81.70      5.55 o 
  -5  13  13        7.93       -2.40      9.45 o 
  -4  13  13       12.60       15.04      6.47 o 
  -3  13  13       41.25       42.81      7.02 o 
  -2  13  13       32.34       39.20      5.51 o 
  -1  13  13       97.67       89.22      8.40 o 
   0  13  13       65.91       70.46      6.12 o 
   1  13  13       97.93      102.57      6.94 o 
   2  13  13       31.72       46.24      4.80 o 
   3  13  13       40.55       25.45      4.50 o 
   4  13  13       12.18       16.67      4.49 o 
   5  13  13        7.78        5.71      4.29 o 
  -4  14  13       14.76       10.97      9.83 o 
  -3  14  13       47.36       41.32     13.08 o 
  -2  14  13        2.20        4.91      4.85 o 
  -1  14  13       90.29       81.82      7.04 o 
   0  14  13       13.62       17.06      5.55 o 
   1  14  13       90.54       71.85      6.46 o 
   2  14  13        2.11        1.13      4.27 o 
   3  14  13       48.13       52.56      5.67 o 
   4  14  13       14.72       16.04      5.91 o 
  -2  15  13       29.65       31.20     10.64 o 
  -1  15  13       48.14       55.10     11.45 o 
   0  15  13       35.86       44.72      8.68 o 
   1  15  13       48.16       67.80     14.26 o 
   2  15  13       28.80       46.73     11.31 o 
   0   0  14        7.30        5.62      2.32 o 
   1   0  14       84.90       76.07      3.48 o 
   2   0  14      361.74      340.66      5.94 o 
   3   0  14      231.83      226.13      4.59 o 
   4   0  14      145.78      147.05      3.61 o 
   5   0  14       64.37       58.43      2.12 o 
   6   0  14       60.33       66.48      3.60 o 
   7   0  14      147.73      139.33      5.57 o 
   8   0  14        2.90       12.18      4.58 o 
   9   0  14       20.64       23.89      8.24 o 
  -9   1  14        4.88        7.82      6.26 o 
  -8   1  14       14.60       10.45      4.96 o 
  -7   1  14      114.49      107.75      4.67 o 
  -6   1  14       30.87       36.23      3.58 o 
  -5   1  14      184.71      174.03      3.60 o 
  -4   1  14      223.81      215.07      4.37 o 
  -3   1  14      708.60      619.10      8.62 o 
  -2   1  14      408.45      429.34      6.71 o 
  -1   1  14       98.76       93.24      4.17 o 
   0   1  14      580.10      549.70      9.02 o 
   1   1  14       97.20       90.66      2.95 o 
   2   1  14      404.09      434.52      6.74 o 
   3   1  14      703.52      617.19      9.44 o 
   4   1  14      224.19      211.31      4.91 o 
   5   1  14      186.11      168.22      3.91 o 
   6   1  14       30.16       37.54      3.16 o 
   7   1  14      116.71      103.63      5.03 o 
   8   1  14       14.11       17.43      5.96 o 
   9   1  14        4.61        5.79      5.05 o 
  -9   2  14       13.48       15.53      5.76 o 
  -8   2  14       66.29       79.41      7.39 o 
  -7   2  14        1.81        1.99      4.06 o 
  -6   2  14      110.73      119.91      4.12 o 
  -5   2  14       22.49       18.17      1.88 o 
  -4   2  14      960.42      934.94     12.04 o 
  -3   2  14     1053.30     1025.82     11.84 o 
  -2   2  14      167.96      145.41      3.66 o 
  -1   2  14      306.96      284.64      5.15 o 
   0   2  14      255.52      268.68      5.13 o 
   1   2  14      302.02      280.63      4.95 o 
   2   2  14      166.11      147.40      3.50 o 
   3   2  14     1046.91     1004.39     16.93 o 
   4   2  14      945.83      952.90     11.40 o 
   5   2  14       21.55       14.20      1.84 o 
   6   2  14      111.02      122.94      4.30 o 
   7   2  14        1.67        5.32      2.93 o 
   8   2  14       68.29       83.70      6.68 o 
   9   2  14       12.56       17.92      5.28 o 
  -9   3  14        4.32        3.75      8.27 o 
  -8   3  14       14.00       15.71      5.45 o 
  -7   3  14       44.57       44.60      5.05 o 
  -6   3  14      140.49      132.71      5.93 o 
  -5   3  14       49.80       50.41      1.94 o 
  -4   3  14      223.94      224.00      4.18 o 
  -3   3  14     1106.61     1046.80     11.55 o 
  -2   3  14      807.78      802.22     10.46 o 
  -1   3  14        4.56        4.84      1.58 o 
   0   3  14        6.02        4.63      1.49 o 
   1   3  14        5.18        6.77      1.42 o 
   2   3  14      799.56      802.42      9.67 o 
   3   3  14     1097.94     1071.06     11.11 o 
   4   3  14      221.33      225.19      4.89 o 
   5   3  14       50.91       51.54      2.50 o 
   6   3  14      143.45      133.13      4.92 o 
   7   3  14       44.27       48.29      6.21 o 
   8   3  14       15.02       17.57      4.73 o 
   9   3  14        4.50       -1.33      4.17 o 
  -9   4  14       23.68       32.01     10.10 o 
  -8   4  14       11.71        5.69      5.34 o 
  -7   4  14       17.85       20.53      5.74 o 
  -6   4  14       95.56       86.52      5.21 o 
  -5   4  14      283.90      279.45      6.26 o 
  -4   4  14      354.21      345.63      6.25 o 
  -3   4  14      563.80      507.97      6.68 o 
  -2   4  14      355.38      346.87      4.80 o 
  -1   4  14      814.52      787.17     10.43 o 
   0   4  14      453.12      420.44      6.34 o 
   1   4  14      814.37      780.13      9.76 o 
   2   4  14      353.26      342.51      6.10 o 
   3   4  14      563.14      506.28      6.78 o 
   4   4  14      351.27      339.44      5.35 o 
   5   4  14      280.71      279.47      5.05 o 
   6   4  14       93.99       91.64      5.98 o 
   7   4  14       17.44       19.68      3.54 o 
   8   4  14       11.90        9.58     10.31 o 
   9   4  14       23.49       29.01      7.78 o 
  -9   5  14        1.28       -2.33      9.18 o 
  -8   5  14      128.61      121.97     10.16 o 
  -7   5  14       38.56       39.13      5.38 o 
  -6   5  14      117.68      118.94      6.98 o 
  -5   5  14       56.90       62.25      3.61 o 
  -4   5  14      353.67      330.27      6.50 o 
  -3   5  14       15.20       17.18      1.64 o 
  -2   5  14      371.58      370.81      5.55 o 
  -1   5  14      163.28      162.23      5.69 o 
   0   5  14      123.06      118.12      3.15 o 
   1   5  14      166.86      157.46      4.71 o 
   2   5  14      373.91      354.16      5.87 o 
   3   5  14       15.21       14.90      1.95 o 
   4   5  14      349.66      318.07      5.47 o 
   5   5  14       56.93       60.35      3.63 o 
   6   5  14      119.51      115.44      5.92 o 
   7   5  14       38.18       40.62      3.81 o 
   8   5  14      131.54      122.98      6.30 o 
   9   5  14        1.19        3.22      4.31 o 
  -8   6  14      105.01      145.27     10.98 o 
  -7   6  14      115.90      123.66      7.94 o 
  -6   6  14      141.05      126.23      7.53 o 
  -5   6  14      381.81      405.60      8.82 o 
  -4   6  14        2.34       -1.41      2.23 o 
  -3   6  14      288.18      301.84      4.72 o 
  -2   6  14       24.49       25.11      1.90 o 
  -1   6  14      346.91      343.22      5.89 o 
   0   6  14      142.59      121.49      3.28 o 
   1   6  14      345.59      344.71      5.52 o 
   2   6  14       24.14       29.20      2.08 o 
   3   6  14      290.28      297.60      5.15 o 
   4   6  14        2.14        6.00      1.68 o 
   5   6  14      381.83      401.45      7.88 o 
   6   6  14      142.17      139.93      5.75 o 
   7   6  14      115.34      118.82      5.84 o 
   8   6  14      105.73      107.91     14.74 o 
  -8   7  14      117.61      126.34     15.19 o 
  -7   7  14        6.57        4.99      4.54 o 
  -6   7  14      120.02      109.60      7.50 o 
  -5   7  14       26.64       19.21      3.44 o 
  -4   7  14      234.31      227.15      6.65 o 
  -3   7  14      194.64      215.92      5.12 o 
  -2   7  14      480.93      428.45      6.48 o 
  -1   7  14      139.89      124.78      3.39 o 
   0   7  14      217.50      217.34      4.36 o 
   1   7  14      140.05      125.29      3.44 o 
   2   7  14      487.00      425.38      7.27 o 
   3   7  14      195.56      199.85      4.28 o 
   4   7  14      233.31      226.34      4.98 o 
   5   7  14       25.95       21.46      2.78 o 
   6   7  14      123.69      117.80      7.90 o 
   7   7  14        6.48       10.00      5.08 o 
   8   7  14      119.16      127.17     10.22 o 
  -8   8  14       59.43       42.61     12.05 o 
  -7   8  14       46.97       41.85      7.33 o 
  -6   8  14       19.67       20.90      4.99 o 
  -5   8  14       70.93       80.94      6.41 o 
  -4   8  14       12.58       12.33      3.01 o 
  -3   8  14      118.06      121.48      4.65 o 
  -2   8  14       41.69       44.51      2.75 o 
  -1   8  14       65.72       62.85      2.67 o 
   0   8  14     1029.69      973.83     11.42 o 
   1   8  14       62.22       63.56      2.73 o 
   2   8  14       42.02       42.38      2.37 o 
   3   8  14      119.27      123.50      4.13 o 
   4   8  14       13.07       15.07      2.14 o 
   5   8  14       73.76       74.34      4.33 o 
   6   8  14       19.49       15.90      3.09 o 
   7   8  14       46.69       49.80      6.66 o 
   8   8  14       60.61       50.83      4.22 o 
  -7   9  14       12.96       13.71      9.93 o 
  -6   9  14       73.01       72.46      8.39 o 
  -5   9  14       16.37        9.64      4.57 o 
  -4   9  14        7.60       13.33      3.63 o 
  -3   9  14      116.01      120.53      5.24 o 
  -2   9  14       99.10       90.71      2.92 o 
  -1   9  14      101.73       95.53      3.13 o 
   0   9  14       28.68       32.01      2.26 o 
   1   9  14      100.98       88.43      3.12 o 
   2   9  14       96.36       93.27      3.22 o 
   3   9  14      114.07      102.33      4.39 o 
   4   9  14        7.26       10.13      3.05 o 
   5   9  14       16.53       18.57      3.64 o 
   6   9  14       73.41       68.82      4.56 o 
   7   9  14       12.87       22.95     15.02 o 
  -7  10  14        0.11        9.12     10.47 o 
  -6  10  14        5.33        3.39      5.87 o 
  -5  10  14       36.01       48.57      7.34 o 
  -4  10  14       11.32        9.15      3.59 o 
  -3  10  14        5.42        7.25      2.99 o 
  -2  10  14      196.62      193.10      4.64 o 
  -1  10  14       16.75       17.83      2.32 o 
   0  10  14        4.99        3.36      1.96 o 
   1  10  14       15.20       18.26      2.61 o 
   2  10  14      196.98      195.76      6.90 o 
   3  10  14        5.34        9.66      2.99 o 
   4  10  14       10.59        5.42      3.04 o 
   5  10  14       36.99       39.41      4.43 o 
   6  10  14        5.47        5.48      2.66 o 
   7  10  14        0.12       -6.38      8.64 o 
  -6  11  14       36.03       33.85      7.87 o 
  -5  11  14        1.06        0.44      5.80 o 
  -4  11  14       15.89       15.81      4.88 o 
  -3  11  14       41.70       26.26      4.09 o 
  -2  11  14        2.78       11.84      2.26 o 
  -1  11  14       80.95       68.75      3.77 o 
   0  11  14      188.91      168.62      5.96 o 
   1  11  14       83.34       66.86      6.18 o 
   2  11  14        3.13        4.05      3.99 o 
   3  11  14       41.62       27.75      4.09 o 
   4  11  14       15.92       14.82      3.96 o 
   5  11  14        0.93        3.90      3.23 o 
   6  11  14       37.09       37.57      3.78 o 
  -5  12  14       34.38       31.22      6.13 o 
  -4  12  14       21.89       26.00      5.34 o 
  -3  12  14       15.20        8.68      3.82 o 
  -2  12  14        5.40        6.26      4.22 o 
  -1  12  14        4.41       -3.76      3.76 o 
   0  12  14      150.57      174.33      7.34 o 
   1  12  14        4.43        5.93      3.60 o 
   2  12  14        5.32        6.57      4.50 o 
   3  12  14       15.20       15.18      3.90 o 
   4  12  14       23.59       32.70      5.07 o 
   5  12  14       33.96       41.55      4.94 o 
  -4  13  14        9.85        9.86      6.47 o 
  -3  13  14        5.12       -4.41      5.02 o 
  -2  13  14       51.43       57.68      6.02 o 
  -1  13  14       72.00       77.31      9.71 o 
   0  13  14        1.32       -2.51      3.91 o 
   1  13  14       74.24       78.43      7.01 o 
   2  13  14       50.97       58.19      5.57 o 
   3  13  14        4.42        8.44      3.92 o 
   4  13  14        9.54        8.43      4.46 o 
   5  13  14        0.12       -4.12      4.12 o 
  -3  14  14       27.79       31.43      7.66 o 
  -2  14  14       77.14       97.56     12.61 o 
  -1  14  14       20.37       21.68      5.37 o 
   0  14  14      155.31      153.31     10.37 o 
   1  14  14       20.27       12.95      5.05 o 
   2  14  14       76.85       88.11      8.51 o 
   3  14  14       27.97       20.09      6.96 o 
  -1  15  14       22.61       22.04      7.82 o 
   0  15  14        4.64        2.70     10.97 o 
   1  15  14       23.12       34.20     11.14 o 
   1   0  15        0.11        0.50      1.47 o 
   2   0  15       77.58       78.52      3.03 o 
   3   0  15       97.22      107.80      3.43 o 
   4   0  15      162.93      146.97      3.78 o 
   5   0  15      251.25      224.85      4.24 o 
   6   0  15        5.47        5.44      2.84 o 
   7   0  15       73.91       70.15      4.39 o 
   8   0  15       33.25       34.80      6.84 o 
   9   0  15      101.21      119.69      9.00 o 
  -9   1  15        5.93        0.07      8.51 o 
  -8   1  15      117.48      140.39      9.24 o 
  -7   1  15       34.25       43.85      3.98 o 
  -6   1  15       77.22       99.65      4.48 o 
  -5   1  15      102.90       91.08      3.15 o 
  -4   1  15      194.70      185.50      4.20 o 
  -3   1  15      491.62      460.45      7.21 o 
  -2   1  15     1032.29     1048.03     13.02 o 
  -1   1  15      130.84      127.99      3.96 o 
   0   1  15      298.52      301.15      5.60 o 
   1   1  15      129.30      136.28      3.64 o 
   2   1  15     1018.09     1032.31     14.32 o 
   3   1  15      488.79      456.13      6.83 o 
   4   1  15      189.54      175.52      4.12 o 
   5   1  15      101.80       89.99      3.75 o 
   6   1  15       76.69       98.88      4.38 o 
   7   1  15       33.45       33.09      4.78 o 
   8   1  15      117.76      140.97      8.84 o 
   9   1  15        5.76        6.87      8.59 o 
  -9   2  15      171.00      189.08     17.62 o 
  -8   2  15        8.63       15.98      5.18 o 
  -7   2  15       44.71       40.32      5.77 o 
  -6   2  15       39.90       29.66      4.75 o 
  -5   2  15      122.72      114.31      3.46 o 
  -4   2  15      170.84      155.71      4.05 o 
  -3   2  15      166.58      137.80      3.68 o 
  -2   2  15       21.98       20.25      1.98 o 
  -1   2  15      138.29      123.03      3.57 o 
   0   2  15       30.52       34.29      2.26 o 
   1   2  15      136.64      123.52      4.01 o 
   2   2  15       21.91       25.93      1.99 o 
   3   2  15      166.01      142.00      3.49 o 
   4   2  15      172.46      156.01      3.88 o 
   5   2  15      117.48      115.77      5.63 o 
   6   2  15       38.74       30.67      3.10 o 
   7   2  15       44.67       38.64      4.45 o 
   8   2  15        8.25       12.60      4.41 o 
   9   2  15      173.90      187.14     11.41 o 
  -9   3  15       11.42       13.98      9.42 o 
  -8   3  15       66.15       77.94      7.97 o 
  -7   3  15       34.69       38.33      6.62 o 
  -6   3  15       31.51       34.21      3.90 o 
  -5   3  15      189.63      168.86      3.62 o 
  -4   3  15      578.55      533.60      7.34 o 
  -3   3  15      260.11      244.03      4.88 o 
  -2   3  15     1013.05      946.10     12.19 o 
  -1   3  15      593.66      570.83      7.74 o 
   0   3  15      139.28      148.28      3.66 o 
   1   3  15      585.99      570.71      8.53 o 
   2   3  15     1003.62      979.96     11.00 o 
   3   3  15      254.08      247.93      5.49 o 
   4   3  15      570.95      520.50      7.60 o 
   5   3  15      190.15      156.93      5.96 o 
   6   3  15       29.19       28.73      3.80 o 
   7   3  15       35.79       36.16      4.87 o 
   8   3  15       67.57       68.45      6.16 o 
   9   3  15       11.47       13.78     10.50 o 
  -9   4  15       52.39       81.98     13.30 o 
  -8   4  15       32.57       39.63      8.39 o 
  -7   4  15       31.30       38.67      6.43 o 
  -6   4  15       14.45        9.25      3.31 o 
  -5   4  15      248.36      237.58      6.31 o 
  -4   4  15      171.15      177.94      4.04 o 
  -3   4  15      108.89      107.49      3.42 o 
  -2   4  15       68.29       62.48      2.29 o 
  -1   4  15      253.66      244.38      5.07 o 
   0   4  15      322.29      299.47      5.29 o 
   1   4  15      253.56      249.79      4.82 o 
   2   4  15       67.34       62.59      2.52 o 
   3   4  15      111.47      109.90      3.09 o 
   4   4  15      168.39      174.38      3.87 o 
   5   4  15      241.45      234.46      5.23 o 
   6   4  15       14.98        7.10      4.62 o 
   7   4  15       31.51       36.08      4.34 o 
   8   4  15       31.78       33.55      4.97 o 
   9   4  15       54.20       71.88      7.91 o 
  -8   5  15       13.78       21.36      6.95 o 
  -7   5  15      120.21      140.38      9.92 o 
  -6   5  15       60.02       65.42      5.78 o 
  -5   5  15       17.17       22.50      2.91 o 
  -4   5  15      248.75      241.74      6.64 o 
  -3   5  15      778.55      770.58      9.74 o 
  -2   5  15      638.80      604.64      8.21 o 
  -1   5  15      273.09      243.50      5.39 o 
   0   5  15        7.64        2.68      1.58 o 
   1   5  15      267.46      258.93      4.97 o 
   2   5  15      642.77      592.58      8.55 o 
   3   5  15      762.27      776.02     12.28 o 
   4   5  15      245.73      240.72      6.53 o 
   5   5  15       16.85       19.52      2.21 o 
   6   5  15       58.26       62.66      5.89 o 
   7   5  15      122.90      135.04      6.43 o 
   8   5  15       14.32       16.01      5.80 o 
  -8   6  15       36.67       52.04      9.00 o 
  -7   6  15       49.29       44.40      7.55 o 
  -6   6  15       85.20       73.61      6.48 o 
  -5   6  15       39.68       42.76      3.58 o 
  -4   6  15      464.83      421.05      9.21 o 
  -3   6  15      119.54      115.24      4.60 o 
  -2   6  15      203.41      205.71      4.33 o 
  -1   6  15      172.97      161.64      4.12 o 
   0   6  15      280.47      250.23      4.69 o 
   1   6  15      170.73      163.60      3.99 o 
   2   6  15      201.13      196.02      4.27 o 
   3   6  15      119.53      119.95      3.65 o 
   4   6  15      469.32      432.47      6.55 o 
   5   6  15       40.82       37.74      4.29 o 
   6   6  15       84.00       75.49      4.43 o 
   7   6  15       49.50       60.88      5.12 o 
   8   6  15       36.08       41.30      5.55 o 
  -8   7  15        2.22        1.21      8.27 o 
  -7   7  15      319.10      335.19     19.99 o 
  -6   7  15        7.17        6.11      4.37 o 
  -5   7  15        6.85        7.95      4.15 o 
  -4   7  15       30.10       31.72      3.43 o 
  -3   7  15      375.03      395.16      6.72 o 
  -2   7  15       19.34       18.75      1.97 o 
  -1   7  15       51.44       60.47      2.59 o 
   0   7  15       92.74       73.59      3.07 o 
   1   7  15       50.65       57.87      2.65 o 
   2   7  15       19.35       16.08      1.94 o 
   3   7  15      383.63      389.36      7.70 o 
   4   7  15       30.32       34.03      2.42 o 
   5   7  15        7.24        6.64      2.72 o 
   6   7  15        7.13       14.45      5.30 o 
   7   7  15      325.52      314.31      9.55 o 
   8   7  15        2.29        4.26      4.86 o 
  -7   8  15       12.74        8.35      6.40 o 
  -6   8  15       28.90       29.18      5.56 o 
  -5   8  15        9.71        6.19      4.26 o 
  -4   8  15       66.65       64.67      4.21 o 
  -3   8  15       46.43       55.19      3.96 o 
  -2   8  15       68.55       64.89      3.01 o 
  -1   8  15       52.47       56.62      2.62 o 
   0   8  15      236.52      173.72      4.11 o 
   1   8  15       53.14       54.39      2.64 o 
   2   8  15       67.77       66.61      2.78 o 
   3   8  15       46.55       49.01      2.78 o 
   4   8  15       67.73       64.93      4.76 o 
   5   8  15        9.66       12.08      3.29 o 
   6   8  15       29.48       36.91      3.86 o 
   7   8  15       12.49        9.11      3.60 o 
  -7   9  15      117.89      122.39     15.77 o 
  -6   9  15       13.46       17.30      5.41 o 
  -5   9  15       30.61       47.65      7.09 o 
  -4   9  15       38.79       36.55      4.28 o 
  -3   9  15       37.48       47.55      3.64 o 
  -2   9  15       45.31       42.50      3.44 o 
  -1   9  15      130.50      120.71      3.87 o 
   0   9  15      181.48      190.00      4.99 o 
   1   9  15      133.88      121.48      4.09 o 
   2   9  15       43.94       38.49      2.83 o 
   3   9  15       39.05       50.06      3.43 o 
   4   9  15       38.54       39.95      6.31 o 
   5   9  15       30.65       33.84      8.12 o 
   6   9  15       12.97       11.55      4.04 o 
   7   9  15      118.19      112.46      7.74 o 
  -6  10  15       20.76       31.02      7.35 o 
  -5  10  15       26.57       29.77      6.84 o 
  -4  10  15       21.73       27.48      4.28 o 
  -3  10  15       19.46       11.90      3.18 o 
  -2  10  15       20.87       18.33      3.06 o 
  -1  10  15      171.28      153.68      4.45 o 
   0  10  15      182.67      187.76      6.84 o 
   1  10  15      168.00      149.11      4.80 o 
   2  10  15       21.48       20.45      3.07 o 
   3  10  15       20.33       16.06      3.60 o 
   4  10  15       22.98       20.07      4.15 o 
   5  10  15       25.71       31.11      6.48 o 
   6  10  15       21.25       30.08      3.72 o 
  -6  11  15       22.63       28.72     12.58 o 
  -5  11  15        7.85       11.56      6.35 o 
  -4  11  15       65.36       72.64      5.56 o 
  -3  11  15       33.25       36.11      4.62 o 
  -2  11  15       61.09       61.08      4.00 o 
  -1  11  15      123.59      141.18      5.46 o 
   0  11  15      310.48      297.26      9.20 o 
   1  11  15      122.46      137.18      7.32 o 
   2  11  15       63.40       59.98      4.79 o 
   3  11  15       34.84       34.16      4.41 o 
   4  11  15       65.24       77.51      7.09 o 
   5  11  15        7.80        9.26      3.97 o 
   6  11  15       22.00       27.14      3.93 o 
  -5  12  15       22.27       20.19      7.83 o 
  -4  12  15       32.62       36.47      6.09 o 
  -3  12  15        0.31       -3.31      3.31 o 
  -2  12  15       54.69       50.47      5.75 o 
  -1  12  15        8.57       -0.29      3.98 o 
   0  12  15       65.86       70.00      5.39 o 
   1  12  15        9.21        8.23      3.63 o 
   2  12  15       55.36       54.07      5.97 o 
   3  12  15        0.39       -1.51      3.31 o 
   4  12  15       32.35       33.26      5.19 o 
   5  12  15       23.74       25.96      4.96 o 
  -4  13  15       27.26       22.43      7.35 o 
  -3  13  15       93.83       96.46      7.74 o 
  -2  13  15       12.17        7.29      4.98 o 
  -1  13  15       21.42       19.63      5.25 o 
   0  13  15       24.95       29.03      5.17 o 
   1  13  15       21.05       19.40      4.85 o 
   2  13  15       12.78       18.75      5.76 o 
   3  13  15       93.72       96.71      8.91 o 
   4  13  15       27.40       21.68      5.94 o 
  -2  14  15       19.11       20.95      7.13 o 
  -1  14  15      134.52      150.84     10.91 o 
   0  14  15       58.36       53.50      8.02 o 
   1  14  15      132.03      117.39      7.86 o 
   2  14  15       19.14        7.50      9.76 o 
   0   0  16      201.74      210.53     12.36 o 
   1   0  16       39.14       32.40      2.19 o 
   2   0  16      190.44      161.24      5.16 o 
   3   0  16       10.89       13.09      2.06 o 
   4   0  16      583.09      617.55      9.16 o 
   5   0  16       65.74       58.17      3.33 o 
   6   0  16       35.61       36.09      3.26 o 
   7   0  16       13.84        6.02      4.25 o 
   8   0  16      273.42      291.77     12.76 o 
   9   0  16       61.93       58.95     11.61 o 
  -9   1  16        9.27       36.70     10.67 o 
  -8   1  16        6.45       12.42      5.24 o 
  -7   1  16       75.63       69.88      4.61 o 
  -6   1  16      152.44      131.15      7.56 o 
  -5   1  16       47.43       48.03      2.58 o 
  -4   1  16      209.53      203.87      4.90 o 
  -3   1  16      259.47      229.36      4.95 o 
  -2   1  16       88.02       85.89      3.16 o 
  -1   1  16       18.27       14.51      1.87 o 
   0   1  16      166.57      178.72      4.44 o 
   1   1  16       15.81       17.01      1.99 o 
   2   1  16       87.01       86.13      3.58 o 
   3   1  16      246.40      237.77      5.41 o 
   4   1  16      207.91      208.40      4.56 o 
   5   1  16       48.16       44.40      3.13 o 
   6   1  16      154.30      142.15      5.27 o 
   7   1  16       75.67       73.53      5.52 o 
   8   1  16        6.37       11.33      4.71 o 
   9   1  16        9.41       17.12      9.22 o 
  -9   2  16       16.66       29.78     10.50 o 
  -8   2  16       50.74       61.20      7.23 o 
  -7   2  16       22.24       21.36     11.02 o 
  -6   2  16      102.49       93.88      4.81 o 
  -5   2  16       43.22       40.44      2.60 o 
  -4   2  16      279.66      290.03      6.15 o 
  -3   2  16       31.33       30.89      2.24 o 
  -2   2  16      460.73      455.68      7.31 o 
  -1   2  16      202.95      213.43      4.76 o 
   0   2  16      648.53      616.47     11.70 o 
   1   2  16      208.15      213.69      4.23 o 
   2   2  16      465.21      455.75      6.55 o 
   3   2  16       32.64       31.28      2.15 o 
   4   2  16      276.74      298.43      5.80 o 
   5   2  16       41.42       41.32      3.14 o 
   6   2  16      101.06       97.09      5.82 o 
   7   2  16       22.10       26.28      4.14 o 
   8   2  16       50.38       59.33     15.68 o 
   9   2  16       15.89       20.39      9.45 o 
  -8   3  16       43.27       57.49      9.08 o 
  -7   3  16       87.83       76.96      7.67 o 
  -6   3  16       25.59       27.09      3.94 o 
  -5   3  16        8.09        6.56      1.79 o 
  -4   3  16      356.60      325.38      5.80 o 
  -3   3  16      232.25      216.99      4.47 o 
  -2   3  16       25.78       23.46      2.05 o 
  -1   3  16      196.74      173.73      4.49 o 
   0   3  16      127.70      117.76      3.46 o 
   1   3  16      196.15      182.52      3.95 o 
   2   3  16       24.38       25.67      2.01 o 
   3   3  16      222.37      221.81      4.24 o 
   4   3  16      354.96      329.58      6.41 o 
   5   3  16        7.68        5.74      2.25 o 
   6   3  16       25.72       32.78      4.01 o 
   7   3  16       89.54       87.40      5.75 o 
   8   3  16       44.47       44.64      5.68 o 
  -8   4  16        4.44        8.49      5.85 o 
  -7   4  16       13.09        8.76      5.32 o 
  -6   4  16       53.85       52.14      5.45 o 
  -5   4  16       78.28       80.30      4.08 o 
  -4   4  16      360.64      335.69      5.94 o 
  -3   4  16      125.70      126.97      3.49 o 
  -2   4  16       51.89       55.17      2.27 o 
  -1   4  16       37.11       35.25      2.24 o 
   0   4  16      970.86      885.09     11.08 o 
   1   4  16       39.96       37.12      2.39 o 
   2   4  16       51.70       57.24      2.52 o 
   3   4  16      125.18      129.93      3.51 o 
   4   4  16      353.90      339.83      6.06 o 
   5   4  16       75.60       86.12      3.99 o 
   6   4  16       51.91       51.95      4.59 o 
   7   4  16       12.76       12.46      3.59 o 
   8   4  16        4.31        6.45      8.53 o 
  -8   5  16       52.48       67.93      9.07 o 
  -7   5  16       15.20       13.53      5.74 o 
  -6   5  16      134.35      119.90      8.31 o 
  -5   5  16        3.12        2.16      2.44 o 
  -4   5  16      350.27      333.28      6.32 o 
  -3   5  16      151.25      146.45      3.68 o 
  -2   5  16      620.03      569.60      7.31 o 
  -1   5  16      215.54      210.30      4.12 o 
   0   5  16       76.53       80.54      2.87 o 
   1   5  16      218.76      211.39      5.05 o 
   2   5  16      609.15      584.92      8.33 o 
   3   5  16      148.57      142.51      4.00 o 
   4   5  16      345.13      326.35      6.08 o 
   5   5  16        2.95        1.52      2.42 o 
   6   5  16      134.71      130.81      6.35 o 
   7   5  16       15.87       28.60     15.19 o 
   8   5  16       54.54       60.80      5.14 o 
  -8   6  16       21.05       11.04      9.42 o 
  -7   6  16       16.18       14.88      6.42 o 
  -6   6  16       25.77       23.81      9.12 o 
  -5   6  16      211.20      250.12      9.98 o 
  -4   6  16       25.30       19.35      3.08 o 
  -3   6  16      225.65      232.93      7.00 o 
  -2   6  16       16.12       16.03      2.02 o 
  -1   6  16      214.78      209.17      4.25 o 
   0   6  16      129.61      107.35      3.25 o 
   1   6  16      222.82      214.17      4.46 o 
   2   6  16       15.67       17.16      1.94 o 
   3   6  16      230.64      229.71      4.72 o 
   4   6  16       25.69       18.04      2.23 o 
   5   6  16      213.10      255.85      6.96 o 
   6   6  16       25.74       28.51      3.92 o 
   7   6  16       16.21       23.27      5.49 o 
   8   6  16       20.63       13.87      5.63 o 
  -7   7  16        1.48        0.74      7.73 o 
  -6   7  16      122.53      120.92      7.84 o 
  -5   7  16       51.46       44.09      5.51 o 
  -4   7  16        4.05        1.84      2.88 o 
  -3   7  16      128.46      118.17      3.51 o 
  -2   7  16      108.44       84.37      3.08 o 
  -1   7  16      145.50      134.08      3.21 o 
   0   7  16      154.54      138.25      3.70 o 
   1   7  16      146.11      133.65      3.70 o 
   2   7  16      109.15       86.69      3.08 o 
   3   7  16      127.98      115.85      3.56 o 
   4   7  16        4.30        0.42      2.35 o 
   5   7  16       51.66       43.80      4.34 o 
   6   7  16      124.60      132.66      6.37 o 
   7   7  16        1.52        3.51      3.26 o 
   8   7  16       53.22       48.65     12.09 o 
  -7   8  16       46.15       41.85      8.26 o 
  -6   8  16        3.33        6.96      5.03 o 
  -5   8  16      263.13      276.79     11.05 o 
  -4   8  16       50.97       47.31      5.27 o 
  -3   8  16      156.55      155.94      5.91 o 
  -2   8  16       68.59       56.40      2.87 o 
  -1   8  16      137.56      157.29      5.14 o 
   0   8  16      217.24      219.66      5.06 o 
   1   8  16      140.86      148.67      4.48 o 
   2   8  16       69.50       59.28      2.97 o 
   3   8  16      159.14      155.48      6.01 o 
   4   8  16       50.12       46.67      4.95 o 
   5   8  16      267.36      269.75      9.03 o 
   6   8  16        3.32        7.83      4.66 o 
   7   8  16       46.39       52.66      6.58 o 
  -7   9  16       11.35       -7.46      9.76 o 
  -6   9  16       37.97       47.74      6.50 o 
  -5   9  16       16.78       24.90      5.29 o 
  -4   9  16        4.34        0.33      3.25 o 
  -3   9  16       19.05       22.10      3.15 o 
  -2   9  16      114.12      107.99      3.92 o 
  -1   9  16       22.85       22.19      2.48 o 
   0   9  16        5.63        7.85      2.19 o 
   1   9  16       23.73       16.46      2.53 o 
   2   9  16      118.30      112.06      4.20 o 
   3   9  16       18.26       21.29      3.16 o 
   4   9  16        4.48        5.77      3.70 o 
   5   9  16       16.67       14.32      4.12 o 
   6   9  16       38.07       42.71      4.25 o 
   7   9  16       11.92       12.24      3.26 o 
  -6  10  16        2.16       -5.77      6.31 o 
  -5  10  16       94.08       95.55      7.87 o 
  -4  10  16       42.90       37.22      4.13 o 
  -3  10  16       16.63       12.09      3.78 o 
  -2  10  16      135.50      133.18      4.38 o 
  -1  10  16      231.48      247.13      5.62 o 
   0  10  16       97.05       77.98      3.90 o 
   1  10  16      233.52      241.30      9.19 o 
   2  10  16      134.95      132.94      5.45 o 
   3  10  16       16.67       11.54      3.59 o 
   4  10  16       42.89       40.11      5.01 o 
   5  10  16       96.60      100.99     16.09 o 
   6  10  16        2.01        4.24      3.72 o 
  -5  11  16        4.47        5.42      5.27 o 
  -4  11  16       52.81       46.76      5.16 o 
  -3  11  16       10.94        8.08      3.52 o 
  -2  11  16       85.02       88.39      5.48 o 
  -1  11  16      173.99      184.47      5.81 o 
   0  11  16       39.23       45.70      4.15 o 
   1  11  16      175.47      182.04      8.37 o 
   2  11  16       83.58       83.26      6.00 o 
   3  11  16       11.74        9.51      4.59 o 
   4  11  16       53.98       51.47      5.98 o 
   5  11  16        4.39        6.53      3.79 o 
  -5  12  16       45.80       44.13     12.09 o 
  -4  12  16       13.44       15.55      5.59 o 
  -3  12  16       29.27       29.69      5.44 o 
  -2  12  16        1.60        2.42      5.11 o 
  -1  12  16       91.10       89.96      9.58 o 
   0  12  16       49.36       44.74      5.60 o 
   1  12  16       91.35       89.63      5.91 o 
   2  12  16        1.70       -3.07      3.50 o 
   3  12  16       28.99       32.02      7.29 o 
   4  12  16       13.04       13.95      4.87 o 
   5  12  16       46.37       52.81      6.82 o 
  -3  13  16       50.71       45.99      6.57 o 
  -2  13  16        5.45        7.21      5.01 o 
  -1  13  16       61.08       68.92      6.74 o 
   0  13  16        1.30        0.33      4.39 o 
   1  13  16       61.64       73.21      6.53 o 
   2  13  16        5.39        9.81      4.65 o 
   3  13  16       51.55       40.95      7.83 o 
  -2  14  16        5.10       -0.30      9.25 o 
  -1  14  16       12.18        8.36      7.14 o 
   0  14  16       21.62       15.68      7.37 o 
   1  14  16       12.11        7.33      9.89 o 
   1   0  17      471.04      421.09      6.75 o 
   2   0  17      916.27      852.13     12.67 o 
   3   0  17     1148.24     1115.06     14.22 o 
   4   0  17      152.94      142.50      5.47 o 
   5   0  17       78.80       69.79      3.61 o 
   6   0  17        2.21        3.03      2.92 o 
   7   0  17       17.47       19.10      5.11 o 
   8   0  17        0.30        9.53      6.99 o 
  -8   1  17      111.52      144.48      9.99 o 
  -7   1  17        7.50       13.61      6.62 o 
  -6   1  17      236.75      253.98      6.89 o 
  -5   1  17       32.32       27.63      3.08 o 
  -4   1  17      237.52      211.60      6.11 o 
  -3   1  17       77.91       75.39      3.12 o 
  -2   1  17      140.24      129.80      3.96 o 
  -1   1  17      131.69      123.37      4.27 o 
   0   1  17      700.36      699.10     12.58 o 
   1   1  17      129.94      131.50      3.98 o 
   2   1  17      134.99      133.81      3.61 o 
   3   1  17       77.15       78.02      3.05 o 
   4   1  17      235.66      224.63      6.23 o 
   5   1  17       32.68       29.74      2.93 o 
   6   1  17      235.13      258.65      9.31 o 
   7   1  17        7.47        9.47      3.83 o 
   8   1  17      112.48      134.82      9.21 o 
  -8   2  17        7.17       10.85      5.75 o 
  -7   2  17        0.85        0.70      4.42 o 
  -6   2  17        9.86        4.92      2.47 o 
  -5   2  17      178.38      159.58      5.34 o 
  -4   2  17        5.80        5.72      2.15 o 
  -3   2  17       35.48       37.89      2.62 o 
  -2   2  17      856.31      794.90     11.02 o 
  -1   2  17      264.00      266.30      5.52 o 
   0   2  17       46.39       48.03      2.61 o 
   1   2  17      275.51      265.66      4.91 o 
   2   2  17      856.63      803.96     10.11 o 
   3   2  17       37.66       38.64      2.52 o 
   4   2  17        5.01        3.16      2.23 o 
   5   2  17      175.76      156.50      5.08 o 
   6   2  17        9.68       14.46      3.60 o 
   7   2  17        0.90        4.56      3.64 o 
   8   2  17        6.97        9.94      4.91 o 
  -8   3  17       67.61       88.49      9.01 o 
  -7   3  17       25.52       33.45      6.34 o 
  -6   3  17      164.78      161.26      8.23 o 
  -5   3  17        7.50        4.62      2.39 o 
  -4   3  17       58.94       55.31      2.68 o 
  -3   3  17      436.12      421.00      6.27 o 
  -2   3  17      374.71      360.64      6.40 o 
  -1   3  17      228.71      225.62      4.88 o 
   0   3  17      488.33      465.92      7.26 o 
   1   3  17      226.19      228.00      4.56 o 
   2   3  17      367.22      364.92      5.91 o 
   3   3  17      433.95      428.84      6.61 o 
   4   3  17       59.21       54.26      3.10 o 
   5   3  17        8.04        4.99      2.38 o 
   6   3  17      163.23      155.24      8.06 o 
   7   3  17       25.51       23.34      4.84 o 
   8   3  17       68.13       83.11      7.20 o 
  -8   4  17       20.46       27.79     10.67 o 
  -7   4  17        3.54        4.52      5.50 o 
  -6   4  17        0.84       -0.31      3.80 o 
  -5   4  17       50.69       47.86      5.75 o 
  -4   4  17       53.52       47.39      2.49 o 
  -3   4  17       26.78       20.49      2.15 o 
  -2   4  17      472.98      417.02      6.57 o 
  -1   4  17       65.47       67.23      2.74 o 
   0   4  17        9.87        6.69      1.87 o 
   1   4  17       62.64       63.83      2.94 o 
   2   4  17      474.86      421.94      8.03 o 
   3   4  17       26.52       18.31      2.52 o 
   4   4  17       50.00       47.87      3.00 o 
   5   4  17       47.81       51.28      4.25 o 
   6   4  17        1.13        1.25      4.52 o 
   7   4  17        3.46        4.28      4.90 o 
   8   4  17       20.56       20.71      7.73 o 
  -8   5  17       11.81       28.36     10.74 o 
  -7   5  17      114.61      137.68     10.39 o 
  -6   5  17       88.44       78.13      6.67 o 
  -5   5  17      191.87      182.41      7.30 o 
  -4   5  17      173.50      168.28      5.08 o 
  -3   5  17      417.04      415.01      7.01 o 
  -2   5  17       38.33       34.19      1.94 o 
  -1   5  17      301.07      271.96      4.65 o 
   0   5  17        2.83        2.45      1.79 o 
   1   5  17      293.65      268.85      5.66 o 
   2   5  17       37.08       36.08      2.46 o 
   3   5  17      411.29      420.75      6.96 o 
   4   5  17      172.90      176.40      4.87 o 
   5   5  17      192.25      177.67      6.38 o 
   6   5  17       88.38       85.92      7.34 o 
   7   5  17      117.34      147.32      8.17 o 
   8   5  17       11.45       14.58      4.19 o 
  -7   6  17       30.53       35.17      7.55 o 
  -6   6  17       15.93       15.98      5.55 o 
  -5   6  17        5.40        3.67      4.02 o 
  -4   6  17       57.69       67.78      4.18 o 
  -3   6  17       49.23       39.98      2.43 o 
  -2   6  17       85.84       86.29      3.16 o 
  -1   6  17       46.84       50.87      2.81 o 
   0   6  17      165.54      151.00      4.38 o 
   1   6  17       46.39       47.58      2.56 o 
   2   6  17       87.23       77.98      3.02 o 
   3   6  17       48.76       47.39      2.77 o 
   4   6  17       60.00       58.16      5.14 o 
   5   6  17        5.73        5.74      3.01 o 
   6   6  17       16.94       22.10      3.92 o 
   7   6  17       30.35       37.43      6.79 o 
  -7   7  17      120.85      141.52     22.52 o 
  -6   7  17       32.60       36.90      5.82 o 
  -5   7  17       53.85       57.84      6.02 o 
  -4   7  17       49.52       68.85      4.39 o 
  -3   7  17       73.46       86.64      3.61 o 
  -2   7  17       37.65       39.36      2.77 o 
  -1   7  17       32.69       37.23      2.64 o 
   0   7  17        7.04        6.91      2.03 o 
   1   7  17       32.91       36.85      2.61 o 
   2   7  17       37.74       37.12      2.63 o 
   3   7  17       74.05       89.21      3.69 o 
   4   7  17       48.63       67.02      4.61 o 
   5   7  17       54.13       55.49      4.95 o 
   6   7  17       32.89       26.70      4.14 o 
   7   7  17      123.66      134.09      6.75 o 
  -7   8  17       19.79       29.24     10.43 o 
  -6   8  17       34.86       41.02      6.38 o 
  -5   8  17        4.26        6.18      4.50 o 
  -4   8  17      159.59      151.55      6.82 o 
  -3   8  17       34.86       30.50      3.59 o 
  -2   8  17      133.89      119.49      4.14 o 
  -1   8  17       45.65       31.12      2.62 o 
   0   8  17       70.69       60.33      3.12 o 
   1   8  17       45.54       36.12      2.90 o 
   2   8  17      134.71      125.33      4.37 o 
   3   8  17       34.70       42.55      3.68 o 
   4   8  17      160.90      149.93      8.02 o 
   5   8  17        4.43        6.18      3.33 o 
   6   8  17       35.03       36.27      4.43 o 
   7   8  17       20.02       35.27      6.54 o 
  -6   9  17        5.57        2.70      5.26 o 
  -5   9  17        5.85       14.76      5.19 o 
  -4   9  17        6.29        7.00      4.36 o 
  -3   9  17      112.90      111.39      5.41 o 
  -2   9  17       30.34       33.97      2.88 o 
  -1   9  17       96.02      111.08      3.98 o 
   0   9  17       26.41       22.16      2.83 o 
   1   9  17       96.95      113.36      4.33 o 
   2   9  17       31.62       30.19      3.36 o 
   3   9  17      116.90      106.74     11.10 o 
   4   9  17        6.16        5.18      3.81 o 
   5   9  17        5.94        2.68      6.51 o 
   6   9  17        6.07        8.86      3.48 o 
  -6  10  17       21.94       20.05      7.95 o 
  -5  10  17        5.15        7.87      5.19 o 
  -4  10  17       39.69       41.36      4.33 o 
  -3  10  17      222.00      230.19      8.57 o 
  -2  10  17       70.82       79.38      4.60 o 
  -1  10  17       20.08       16.34      3.19 o 
   0  10  17      172.24      177.23      5.45 o 
   1  10  17       20.94       23.57      3.49 o 
   2  10  17       70.95       66.05      4.76 o 
   3  10  17      223.19      196.81     14.59 o 
   4  10  17       40.31       31.53      5.21 o 
   5  10  17        4.87       10.90      4.09 o 
   6  10  17       22.20       27.59      4.90 o 
  -5  11  17       19.35        9.13      5.71 o 
  -4  11  17        3.84       -0.78      3.92 o 
  -3  11  17       80.04       70.55      6.77 o 
  -2  11  17      163.36      168.86      6.78 o 
  -1  11  17       41.79       50.33      4.98 o 
   0  11  17        5.88        0.48      3.27 o 
   1  11  17       40.69       48.34      5.05 o 
   2  11  17      164.14      158.35      9.40 o 
   3  11  17       79.47       80.84      7.05 o 
   4  11  17        4.06       -1.99      3.90 o 
   5  11  17       19.31       17.32      5.47 o 
  -4  12  17        6.37        3.58      6.36 o 
  -3  12  17       59.95       60.01     12.61 o 
  -2  12  17       48.79       42.72      9.31 o 
  -1  12  17       34.02       26.43      5.57 o 
   0  12  17       26.18       41.11      6.47 o 
   1  12  17       33.41       27.41      4.99 o 
   2  12  17       48.51       44.60      5.44 o 
   3  12  17       59.49       66.21      6.98 o 
   4  12  17        6.04        0.84      5.23 o 
  -3  13  17        5.76       -7.56      7.56 o 
  -2  13  17      110.22      114.36     14.96 o 
  -1  13  17       30.23       23.52      6.49 o 
   0  13  17        0.01        4.73      4.79 o 
   1  13  17       30.65       28.68      5.48 o 
   0   0  18     3079.87     3062.50     51.14 o 
   1   0  18      336.53      308.63      6.12 o 
   2   0  18        4.39        5.55      1.88 o 
   3   0  18       65.42       62.96      3.53 o 
   4   0  18      437.39      422.34      8.35 o 
   5   0  18        4.07        8.95      3.13 o 
   6   0  18        1.99        3.74      3.33 o 
   7   0  18       20.54       24.30      7.11 o 
   8   0  18        9.91       26.34     10.16 o 
  -8   1  18       14.77       18.20      9.76 o 
  -7   1  18      117.26      123.59      8.92 o 
  -6   1  18       18.31       10.11      3.34 o 
  -5   1  18      197.34      197.13      6.18 o 
  -4   1  18       27.91       24.55      2.80 o 
  -3   1  18      372.29      335.17      7.97 o 
  -2   1  18      123.80      117.07      4.24 o 
  -1   1  18      292.27      269.33      5.41 o 
   0   1  18     1000.94     1019.23     18.95 o 
   1   1  18      287.64      269.28      5.17 o 
   2   1  18      123.38      124.28      3.85 o 
   3   1  18      373.33      350.88      7.42 o 
   4   1  18       28.03       20.13      2.75 o 
   5   1  18      197.90      198.85      7.22 o 
   6   1  18       18.84       14.45      4.68 o 
   7   1  18      117.78      121.71      9.28 o 
   8   1  18       15.16        9.59      5.34 o 
  -8   2  18       19.78       11.95      9.12 o 
  -7   2  18        4.13       14.74      5.60 o 
  -6   2  18       44.58       40.35      3.44 o 
  -5   2  18       37.59       36.48      3.32 o 
  -4   2  18      360.45      322.94      6.89 o 
  -3   2  18       57.60       56.75      3.70 o 
  -2   2  18      281.57      258.69      6.08 o 
  -1   2  18     1229.46     1155.86     14.98 o 
   0   2  18      259.92      250.77      4.91 o 
   1   2  18     1222.96     1193.74     15.28 o 
   2   2  18      279.41      264.84      5.22 o 
   3   2  18       57.69       58.65      3.98 o 
   4   2  18      354.88      332.29      7.33 o 
   5   2  18       36.45       32.41      3.42 o 
   6   2  18       43.92       40.05      4.77 o 
   7   2  18        4.07       13.35      8.10 o 
   8   2  18       19.10       28.90      5.98 o 
  -8   3  18       23.34       11.01      9.42 o 
  -7   3  18       55.25       61.31     14.27 o 
  -6   3  18       21.49       19.20      4.68 o 
  -5   3  18       93.76       90.50      4.51 o 
  -4   3  18      314.01      298.39      6.54 o 
  -3   3  18       76.70       73.00      3.13 o 
  -2   3  18      131.37      127.07      5.12 o 
  -1   3  18       60.96       53.39      3.01 o 
   0   3  18      154.25      154.76      4.97 o 
   1   3  18       57.50       54.41      2.87 o 
   2   3  18      128.09      120.10      3.80 o 
   3   3  18       79.04       74.30      3.29 o 
   4   3  18      316.80      286.56      6.85 o 
   5   3  18       93.60       85.36      4.20 o 
   6   3  18       23.18       28.59      5.13 o 
   7   3  18       55.64       62.95     12.53 o 
   8   3  18       24.02       22.86      5.55 o 
  -8   4  18       37.43       68.03     12.90 o 
  -7   4  18        5.31        1.02      5.59 o 
  -6   4  18       40.33       45.06      5.49 o 
  -5   4  18       26.50       30.75      4.14 o 
  -4   4  18      168.65      161.69      4.88 o 
  -3   4  18       93.28       89.06      3.86 o 
  -2   4  18        9.34        6.35      2.68 o 
  -1   4  18      287.80      267.86      5.75 o 
   0   4  18      100.58      100.55      3.52 o 
   1   4  18      288.99      268.41      5.44 o 
   2   4  18        9.76       11.79      2.05 o 
   3   4  18       91.35       90.24      3.52 o 
   4   4  18      166.49      175.95      5.35 o 
   5   4  18       24.42       32.50      3.68 o 
   6   4  18       39.45       50.63      7.21 o 
   7   4  18        5.16       10.89      4.16 o 
   8   4  18       37.65       41.36     10.26 o 
  -7   5  18       34.60       18.30      7.99 o 
  -6   5  18       88.73       91.29      7.19 o 
  -5   5  18      109.90      104.83      6.11 o 
  -4   5  18       87.20       85.69      3.62 o 
  -3   5  18       17.21       12.96      2.37 o 
  -2   5  18      244.25      233.01      6.58 o 
  -1   5  18       31.53       34.50      2.39 o 
   0   5  18      242.50      228.28      5.66 o 
   1   5  18       32.54       35.17      2.50 o 
   2   5  18      239.23      230.46      5.11 o 
   3   5  18       18.43       15.25      2.38 o 
   4   5  18       85.71       79.72      3.94 o 
   5   5  18      108.71      117.43      6.51 o 
   6   5  18       91.10       91.23      6.71 o 
   7   5  18       34.45       42.31      5.49 o 
  -7   6  18       10.41       12.09      6.65 o 
  -6   6  18       61.93       66.58      6.88 o 
  -5   6  18       62.65       72.71      6.53 o 
  -4   6  18       64.99       68.79      4.31 o 
  -3   6  18      120.10      108.81      4.18 o 
  -2   6  18        6.27        4.40      2.24 o 
  -1   6  18      114.38      110.43      3.78 o 
   0   6  18       27.84       25.15      2.46 o 
   1   6  18      114.71      107.78      3.71 o 
   2   6  18        6.28        5.49      1.96 o 
   3   6  18      117.35      123.45      4.98 o 
   4   6  18       64.02       71.89     12.28 o 
   5   6  18       64.98       71.44      5.37 o 
   6   6  18       61.86       61.37      8.86 o 
   7   6  18       10.31       19.52      6.15 o 
  -7   7  18       18.16        5.62     12.63 o 
  -6   7  18       83.90       73.64      7.20 o 
  -5   7  18       72.96       72.88      6.66 o 
  -4   7  18       26.28       27.80      4.06 o 
  -3   7  18       50.81       48.80      3.04 o 
  -2   7  18       55.57       47.75      3.08 o 
  -1   7  18        8.82        7.93      2.31 o 
   0   7  18       28.04       30.79      2.60 o 
   1   7  18        8.76        8.83      2.31 o 
   2   7  18       54.11       49.90      3.88 o 
   3   7  18       50.88       55.59      3.82 o 
   4   7  18       24.99       28.95      4.75 o 
   5   7  18       71.96       75.23      5.55 o 
   6   7  18       84.05       85.70      5.84 o 
   7   7  18       18.13       17.37      5.72 o 
  -6   8  18       11.05        8.46      5.26 o 
  -5   8  18      100.07      113.24      8.06 o 
  -4   8  18       55.89       67.55      7.09 o 
  -3   8  18       31.52       35.76      3.88 o 
  -2   8  18      132.84      123.20      4.67 o 
  -1   8  18       60.25       80.19      4.21 o 
   0   8  18        6.25        6.65      2.89 o 
   1   8  18       60.60       67.62      3.61 o 
   2   8  18      131.56      131.96      5.48 o 
   3   8  18       30.20       24.38      3.80 o 
   4   8  18       56.56       50.25      5.53 o 
   5   8  18      100.97       91.57      6.16 o 
   6   8  18       10.92       12.52      3.75 o 
  -6   9  18       51.63       56.35      7.44 o 
  -5   9  18       35.35       43.03      6.52 o 
  -4   9  18       92.17       98.47      6.08 o 
  -3   9  18       23.46       29.73      3.91 o 
  -2   9  18      121.26      117.30      6.12 o 
  -1   9  18       12.77        9.66      2.90 o 
   0   9  18        6.99        3.71      2.53 o 
   1   9  18       12.12       10.12      2.62 o 
   2   9  18      121.42      118.17      6.21 o 
   3   9  18       23.87       27.16      5.40 o 
   4   9  18       93.19       95.14      9.13 o 
   5   9  18       35.96       45.82      4.93 o 
   6   9  18       51.64       51.92     13.81 o 
  -5  10  18       36.00       35.51      6.46 o 
  -4  10  18       70.15       65.09      6.78 o 
  -3  10  18        3.42        3.11      3.45 o 
  -2  10  18       10.71        3.90      3.27 o 
  -1  10  18      109.84      109.22      5.09 o 
   0  10  18       64.07       66.07      4.65 o 
   1  10  18      108.76      100.95      5.71 o 
   2  10  18       10.42        8.47      3.42 o 
   3  10  18        3.17        0.26      3.92 o 
   4  10  18       71.99       54.79      6.47 o 
   5  10  18       37.22       26.10      5.52 o 
  -4  11  18       25.23       22.24      5.19 o 
  -3  11  18       50.01       49.34      4.97 o 
  -2  11  18       41.19       44.77      6.05 o 
  -1  11  18       45.43       54.01      5.23 o 
   0  11  18       43.22       51.74      5.05 o 
   1  11  18       45.29       52.23     10.48 o 
   2  11  18       39.61       45.33      6.14 o 
   3  11  18       49.88       54.83      7.38 o 
   4  11  18       25.12       28.36      6.52 o 
  -3  12  18       17.89       20.51      6.38 o 
  -2  12  18        2.81       -2.33      4.69 o 
  -1  12  18       45.07       43.97      7.24 o 
   0  12  18       71.87       74.88      6.80 o 
   1  12  18       44.38       41.52      6.32 o 
   2  12  18        2.81        5.58     10.53 o 
  -2  13  18       19.94       19.89     10.33 o 
  -1  13  18       25.00       26.79      7.79 o 
   0  13  18       26.19       39.60      8.08 o 
   1  13  18       24.88       16.31     10.23 o 
   1   0  19      530.80      484.89      8.48 o 
   2   0  19      149.75      147.82      5.60 o 
   3   0  19       43.70       49.57      3.48 o 
   4   0  19       85.10       87.49      4.70 o 
   5   0  19       87.43       92.13      5.38 o 
   6   0  19        0.52       -1.40      5.27 o 
   7   0  19        6.69        6.25      5.09 o 
   8   0  19       20.49       23.43     10.47 o 
  -8   1  19       45.62       62.60     12.86 o 
  -7   1  19       26.05       20.98      7.06 o 
  -6   1  19      102.47      127.07      7.32 o 
  -5   1  19       36.14       43.74      4.42 o 
  -4   1  19        2.17        1.51      2.34 o 
  -3   1  19      162.37      155.09      5.71 o 
  -2   1  19     1902.44     1805.04     25.98 o 
  -1   1  19       97.10       87.85      3.64 o 
   0   1  19      117.87      129.16      4.27 o 
   1   1  19       97.57       92.27      3.60 o 
   2   1  19     1896.98     1836.96     27.81 o 
   3   1  19      163.68      159.78      5.26 o 
   4   1  19        1.88        0.64      2.60 o 
   5   1  19       35.29       37.08      4.09 o 
   6   1  19      102.41      101.09      6.56 o 
   7   1  19       25.49       33.20     15.95 o 
   8   1  19       45.45       36.84     10.50 o 
  -8   2  19        7.90       31.60     10.80 o 
  -7   2  19       45.79       62.16     14.79 o 
  -6   2  19       26.75       33.27      8.14 o 
  -5   2  19       33.20       35.64      4.21 o 
  -4   2  19      105.06      105.70      4.20 o 
  -3   2  19        7.41        8.45      2.82 o 
  -2   2  19      393.34      376.86      8.67 o 
  -1   2  19      491.45      469.72      8.74 o 
   0   2  19      363.24      329.96      6.20 o 
   1   2  19      480.94      491.86      7.83 o 
   2   2  19      395.77      381.57      6.47 o 
   3   2  19        6.70        4.36      3.06 o 
   4   2  19      107.08      102.38      4.99 o 
   5   2  19       31.20       26.96      3.81 o 
   6   2  19       27.14       26.70      5.33 o 
   7   2  19       45.62       55.10      6.88 o 
   8   2  19        8.16       22.08      9.45 o 
  -7   3  19        3.24        6.87      8.58 o 
  -6   3  19      185.33      173.06      9.61 o 
  -5   3  19       15.69       18.25      3.04 o 
  -4   3  19        7.79        6.97      2.35 o 
  -3   3  19      208.69      194.47      5.52 o 
  -2   3  19      290.39      282.72      7.36 o 
  -1   3  19       41.33       38.92      3.16 o 
   0   3  19        2.54        3.26      1.99 o 
   1   3  19       42.01       45.23      2.81 o 
   2   3  19      294.63      289.41      8.75 o 
   3   3  19      207.49      205.46      5.09 o 
   4   3  19        7.27        8.91      3.29 o 
   5   3  19       15.69       22.14      7.07 o 
   6   3  19      182.89      177.48      9.73 o 
   7   3  19        3.20        9.81      5.05 o 
  -7   4  19       21.40       23.97      6.95 o 
  -6   4  19       22.40       15.09      4.97 o 
  -5   4  19       91.15      108.27      6.31 o 
  -4   4  19      274.35      254.32      8.41 o 
  -3   4  19        8.25        7.08      2.35 o 
  -2   4  19       20.94       19.88      2.68 o 
  -1   4  19       59.97       60.50      3.91 o 
   0   4  19      835.88      813.66     11.00 o 
   1   4  19       61.12       66.79      3.17 o 
   2   4  19       21.59       22.78      2.43 o 
   3   4  19        8.93        4.13      2.27 o 
   4   4  19      276.04      252.26      7.15 o 
   5   4  19       91.10      102.31      5.39 o 
   6   4  19       21.63       27.17      8.86 o 
   7   4  19       21.77       31.62      9.86 o 
  -7   5  19       57.29       63.73      8.90 o 
  -6   5  19       84.86       75.56      7.03 o 
  -5   5  19       31.09       29.43      5.36 o 
  -4   5  19       60.02       61.07      4.68 o 
  -3   5  19       70.97       82.10      3.86 o 
  -2   5  19       10.64       10.71      2.52 o 
  -1   5  19       86.47       75.92      3.57 o 
   0   5  19       18.98       15.52      2.43 o 
   1   5  19       82.82       71.99      3.47 o 
   2   5  19       11.04       18.92      2.73 o 
   3   5  19       70.96       80.51      4.79 o 
   4   5  19       61.49       63.56      5.00 o 
   5   5  19       32.11       24.57      5.03 o 
   6   5  19       82.88       82.13      7.00 o 
   7   5  19       58.68       60.11      6.59 o 
  -7   6  19       26.44       57.33     12.69 o 
  -6   6  19       37.99       32.93      6.15 o 
  -5   6  19       12.59        6.75      4.52 o 
  -4   6  19      148.20      139.74      5.79 o 
  -3   6  19       39.85       40.89      3.17 o 
  -2   6  19       12.55       14.06      2.62 o 
  -1   6  19       46.32       41.20      3.05 o 
   0   6  19      165.52      157.95      4.99 o 
   1   6  19       45.24       42.41      3.10 o 
   2   6  19       12.29        6.59      3.00 o 
   3   6  19       39.41       40.37      3.93 o 
   4   6  19      143.62      142.16      6.83 o 
   5   6  19       12.44       15.49      4.14 o 
   6   6  19       38.57       32.50      4.73 o 
   7   6  19       26.47       37.00      5.74 o 
  -6   7  19        0.20       -3.32      5.07 o 
  -5   7  19        6.87        5.76      6.47 o 
  -4   7  19       43.23       43.49      4.57 o 
  -3   7  19       53.03       56.44      3.43 o 
  -2   7  19       28.28       19.84      2.65 o 
  -1   7  19       64.51       59.77      3.84 o 
   0   7  19        6.04        4.24      2.41 o 
   1   7  19       63.36       66.77      3.59 o 
   2   7  19       28.10       25.89      3.16 o 
   3   7  19       50.44       55.14      9.89 o 
   4   7  19       43.11       42.30      5.53 o 
   5   7  19        6.94        9.53      6.49 o 
   6   7  19        0.18       -0.65      3.61 o 
  -6   8  19       80.74       99.35      8.92 o 
  -5   8  19       55.98       65.00      7.09 o 
  -4   8  19       18.68       24.49      5.32 o 
  -3   8  19      196.63      188.66      7.63 o 
  -2   8  19       22.29       22.01      3.26 o 
  -1   8  19       17.52       18.28      3.07 o 
   0   8  19      156.75      147.37      5.67 o 
   1   8  19       17.24       18.33      2.86 o 
   2   8  19       22.77       25.26      4.05 o 
   3   8  19      196.66      176.35     10.00 o 
   4   8  19       18.12       16.99      4.60 o 
   5   8  19       55.37       58.58      5.43 o 
   6   8  19       81.02       88.07      7.02 o 
  -5   9  19       10.58       12.15      5.60 o 
  -4   9  19       32.09       49.54      6.62 o 
  -3   9  19      128.77      129.33      6.76 o 
  -2   9  19       63.61       56.47      4.15 o 
  -1   9  19       73.15       75.90      4.44 o 
   0   9  19        4.31       -0.31      2.73 o 
   1   9  19       72.90       69.70      6.95 o 
   2   9  19       63.80       48.49      4.90 o 
   3   9  19      130.13      122.01      8.81 o 
   4   9  19       32.32       50.43      5.80 o 
   5   9  19       10.38       12.75      4.84 o 
  -5  10  19      103.06      101.91     10.62 o 
  -4  10  19        0.65        2.88      4.29 o 
  -3  10  19       14.52       18.72      4.55 o 
  -2  10  19        7.78        7.59      3.55 o 
  -1  10  19        9.52       14.26      3.41 o 
   0  10  19      107.72      109.13      6.94 o 
   1  10  19        9.48       17.09      3.85 o 
   2  10  19        8.09        3.51      3.55 o 
   3  10  19       14.02       24.85      5.35 o 
   4  10  19        0.52       -0.32      4.25 o 
   5  10  19      103.90      105.05      7.87 o 
  -4  11  19       34.08       45.19      7.13 o 
  -3  11  19       16.61       10.65      4.14 o 
  -2  11  19       35.81       25.83      4.78 o 
  -1  11  19       47.82       48.87      6.61 o 
   0  11  19        0.26        1.69      3.82 o 
   1  11  19       47.97       43.59      5.91 o 
   2  11  19       35.64       31.03      6.02 o 
   3  11  19       16.54       11.53      8.44 o 
  -2  12  19        7.43       12.76      6.36 o 
  -1  12  19       53.22       56.83      8.27 o 
   0  12  19       52.86       59.65     11.70 o 
   1  12  19       52.81       86.00     13.94 o 
   0   0  20      201.22      191.18     20.92 o 
   1   0  20        3.51        6.39      2.77 o 
   2   0  20     1247.55     1206.82     19.05 o 
   3   0  20        0.24        2.58      2.82 o 
   4   0  20      227.12      237.77      9.21 o 
   5   0  20        5.16        1.54      3.12 o 
   6   0  20        2.26        2.11      4.25 o 
   7   0  20       16.63       17.13      5.70 o 
  -7   1  20       33.34       36.53      6.71 o 
  -6   1  20       14.46       21.88      4.77 o 
  -5   1  20       42.08       42.93      4.62 o 
  -4   1  20       56.12       56.12      4.70 o 
  -3   1  20      562.75      539.08     12.65 o 
  -2   1  20       47.98       57.83      4.03 o 
  -1   1  20      129.17      128.40      8.61 o 
   0   1  20       21.01       19.54      2.87 o 
   1   1  20      133.42      116.22      4.62 o 
   2   1  20       49.21       57.53      3.66 o 
   3   1  20      556.80      537.00     11.16 o 
   4   1  20       57.31       57.12      4.45 o 
   5   1  20       42.00       33.29      4.79 o 
   6   1  20       14.06       18.57      8.78 o 
   7   1  20       33.90       34.19      8.24 o 
  -7   2  20        7.17       30.29     10.43 o 
  -6   2  20       29.97       35.43     11.97 o 
  -5   2  20       41.44       49.72      4.93 o 
  -4   2  20       68.65       62.58      4.15 o 
  -3   2  20       16.70       11.61      3.69 o 
  -2   2  20      222.20      224.32      6.81 o 
  -1   2  20      454.32      466.78     10.35 o 
   0   2  20     1118.23     1103.87     14.79 o 
   1   2  20      460.36      463.56      8.29 o 
   2   2  20      219.72      229.69      5.47 o 
   3   2  20       17.35       10.57      2.79 o 
   4   2  20       68.44       66.87      4.44 o 
   5   2  20       42.76       49.22      6.15 o 
   6   2  20       31.73       43.83      6.04 o 
   7   2  20        7.18       11.69      5.40 o 
  -7   3  20       94.11      109.97     15.29 o 
  -6   3  20        1.93        8.86      9.03 o 
  -5   3  20       57.18       52.75      5.01 o 
  -4   3  20      106.50      108.56      5.34 o 
  -3   3  20       62.84       59.86      5.13 o 
  -2   3  20      265.10      219.81      6.72 o 
  -1   3  20      212.00      196.67      6.44 o 
   0   3  20      109.05      116.47      4.62 o 
   1   3  20      217.24      199.43      5.34 o 
   2   3  20      266.78      232.19      6.25 o 
   3   3  20       60.09       61.66      3.85 o 
   4   3  20      105.31      105.20      5.05 o 
   5   3  20       58.18       49.65      6.06 o 
   6   3  20        1.93       12.97      8.31 o 
   7   3  20       94.05      103.52      8.35 o 
  -7   4  20       58.80       90.62     14.52 o 
  -6   4  20       18.17       20.70      5.31 o 
  -5   4  20      230.30      248.05      6.82 o 
  -4   4  20       74.77       84.80      4.78 o 
  -3   4  20       38.18       41.86      6.79 o 
  -2   4  20       13.51       14.79      3.02 o 
  -1   4  20       64.37       67.59      3.85 o 
   0   4  20       94.86      109.46      4.54 o 
   1   4  20       68.07       69.16      4.23 o 
   2   4  20       13.75       15.62      3.41 o 
   3   4  20       39.66       38.68      3.77 o 
   4   4  20       76.53       84.97      5.62 o 
   5   4  20      230.27      255.96     14.69 o 
   6   4  20       19.17       27.69      5.65 o 
   7   4  20       59.33       89.30     13.03 o 
  -7   5  20       16.72       27.69     11.65 o 
  -6   5  20       14.40       11.68      5.37 o 
  -5   5  20       34.52       40.41      5.96 o 
  -4   5  20       58.72       48.93      3.68 o 
  -3   5  20        6.76        4.35      2.77 o 
  -2   5  20       70.20       74.21      4.53 o 
  -1   5  20       20.21       15.48      2.88 o 
   0   5  20       55.41       58.36      4.13 o 
   1   5  20       21.23       18.26      3.07 o 
   2   5  20       71.16       75.35      5.43 o 
   3   5  20        6.32        5.46      2.94 o 
   4   5  20       58.69       57.40      4.97 o 
   5   5  20       34.53       41.28      5.84 o 
   6   5  20       15.27       15.60      5.11 o 
   7   5  20       16.20       19.89      8.88 o 
  -6   6  20        8.27       15.32      5.65 o 
  -5   6  20      263.81      260.92     11.28 o 
  -4   6  20        9.63        9.97      3.91 o 
  -3   6  20       36.78       37.02      3.80 o 
  -2   6  20        2.56       -1.43      2.60 o 
  -1   6  20        6.61        9.72      2.72 o 
   0   6  20       13.24       19.11      2.97 o 
   1   6  20        5.97        5.64      2.71 o 
   2   6  20        2.79        3.54      2.65 o 
   3   6  20       37.96       36.75      4.43 o 
   4   6  20        9.68        5.42      5.60 o 
   5   6  20      259.72      279.50     10.35 o 
   6   6  20        7.81       10.23      4.45 o 
  -6   7  20       89.93       95.23     11.18 o 
  -5   7  20       26.14       23.22      5.75 o 
  -4   7  20       12.04       11.09      5.93 o 
  -3   7  20       20.83       16.05      3.48 o 
  -2   7  20       92.68       88.61      4.60 o 
  -1   7  20        2.65        5.27      2.72 o 
   0   7  20        9.97        9.23      2.75 o 
   1   7  20        2.56        4.98      2.77 o 
   2   7  20       91.04       97.69      4.90 o 
   3   7  20       21.09       26.51      4.06 o 
   4   7  20       11.72       10.34      8.46 o 
   5   7  20       26.04       23.20      4.68 o 
   6   7  20       87.97       96.58      7.72 o 
  -5   8  20      123.76      137.83      9.19 o 
  -4   8  20      139.53      149.66     19.35 o 
  -3   8  20       54.72       51.68      6.84 o 
  -2   8  20       77.85       73.52      4.47 o 
  -1   8  20       38.47       44.19      3.86 o 
   0   8  20       20.87       27.79      3.61 o 
   1   8  20       40.10       37.88      4.79 o 
   2   8  20       77.57       80.88      5.79 o 
   3   8  20       55.87       52.58      6.30 o 
   4   8  20      138.54      110.74     13.13 o 
   5   8  20      124.00      135.49     10.33 o 
  -5   9  20       44.25       58.17     10.91 o 
  -4   9  20       55.83       63.72      7.57 o 
  -3   9  20       39.74       56.42      4.89 o 
  -2   9  20      105.30       99.20      5.63 o 
  -1   9  20       64.94       67.23      4.85 o 
   0   9  20       21.16       16.76      3.59 o 
   1   9  20       64.60       60.98      5.63 o 
   2   9  20      106.01      109.44      6.90 o 
   3   9  20       39.24       45.50      5.99 o 
   4   9  20       56.54       68.39     15.70 o 
   5   9  20       43.71       40.02      6.87 o 
  -4  10  20      102.93       93.51     15.55 o 
  -3  10  20       23.88       27.67      4.51 o 
  -2  10  20        4.91        7.98      3.76 o 
  -1  10  20       32.42       29.33      4.68 o 
   0  10  20       18.75       12.47      4.02 o 
   1  10  20       32.15       35.31      5.04 o 
   2  10  20        5.10       -0.91      4.64 o 
   3  10  20       24.53       25.72      5.72 o 
  -3  11  20       18.63       25.81      7.02 o 
  -2  11  20       67.18       75.58      7.14 o 
  -1  11  20       55.76       73.67      6.05 o 
   0  11  20        0.23       -0.92      3.82 o 
   1  11  20       55.89       66.98      6.19 o 
   2  11  20       67.69       80.59     13.27 o 
  -1  12  20       33.53       43.66      8.22 o 
   0  12  20      169.23      205.09     12.62 o 
   1   0  21      526.61      500.90     12.11 o 
   2   0  21       23.83       36.33      5.29 o 
   3   0  21       93.66       94.34      5.75 o 
   4   0  21       13.33       17.86      4.38 o 
   5   0  21       67.60       67.35      6.10 o 
   6   0  21        7.96       15.03     14.05 o 
   7   0  21       46.97       67.66     12.63 o 
  -7   1  21       26.14       56.28     12.63 o 
  -6   1  21       30.26       32.92      6.58 o 
  -5   1  21        2.06        4.44      4.03 o 
  -4   1  21      176.98      169.38     10.90 o 
  -3   1  21        9.66       13.07      3.75 o 
  -2   1  21      155.24      140.22      6.56 o 
  -1   1  21       54.97       53.80      5.60 o 
   0   1  21        1.05       -0.58      3.09 o 
   1   1  21       56.06       51.86      4.84 o 
   2   1  21      162.91      145.70      6.02 o 
   3   1  21       10.07        9.83      3.49 o 
   4   1  21      175.62      161.53      7.14 o 
   5   1  21        2.29        3.02      4.49 o 
   6   1  21       31.01       30.60     14.33 o 
   7   1  21       25.67       39.50     11.28 o 
  -7   2  21       38.20       40.18     10.91 o 
  -6   2  21        0.82       -0.31      5.12 o 
  -5   2  21        8.94       13.63      4.70 o 
  -4   2  21       13.19       11.73      4.09 o 
  -3   2  21       84.19       88.21      5.61 o 
  -2   2  21       48.94       52.30      4.69 o 
  -1   2  21      766.88      723.54     16.06 o 
   0   2  21       34.74       33.96      3.72 o 
   1   2  21      769.86      739.86     15.59 o 
   2   2  21       49.55       50.73      7.06 o 
   3   2  21       86.86       82.17      5.54 o 
   4   2  21       13.19       15.52      3.68 o 
   5   2  21       10.72        9.02      6.42 o 
   6   2  21        0.73        6.43      7.14 o 
   7   2  21       38.53       59.22     12.59 o 
  -6   3  21      148.37      177.78     11.72 o 
  -5   3  21       42.96       40.01      5.89 o 
  -4   3  21        3.68       -0.05      4.90 o 
  -3   3  21       97.17      105.80      5.19 o 
  -2   3  21      124.87      126.87      6.45 o 
  -1   3  21       13.59       12.92      3.62 o 
   0   3  21      135.43      139.99      5.69 o 
   1   3  21       13.69       17.84      4.79 o 
   2   3  21      125.67      133.64     10.15 o 
   3   3  21       97.47      114.63      5.96 o 
   4   3  21        3.25        2.99      3.30 o 
   5   3  21       43.11       53.62      5.31 o 
   6   3  21      150.23      178.02     10.71 o 
  -6   4  21      149.92      139.61     14.67 o 
  -5   4  21       66.32       69.97      6.92 o 
  -4   4  21       69.29       63.37      5.50 o 
  -3   4  21        6.46        8.59      3.05 o 
  -2   4  21      120.32      111.53      5.36 o 
  -1   4  21       53.53       50.26      4.13 o 
   0   4  21      178.31      168.23      8.72 o 
   1   4  21       54.29       48.80      5.22 o 
   2   4  21      119.92      112.84      6.62 o 
   3   4  21        6.92        2.92      3.20 o 
   4   4  21       69.72       81.00      6.76 o 
   5   4  21       69.30       85.10      9.27 o 
   6   4  21      149.99      147.88      9.69 o 
  -6   5  21       88.39       99.13     10.20 o 
  -5   5  21        0.96       -0.86      4.55 o 
  -4   5  21       14.25       20.07      4.37 o 
  -3   5  21      112.99      121.87      5.64 o 
  -2   5  21       13.81       16.35      3.29 o 
  -1   5  21        6.42        9.80      2.78 o 
   0   5  21        5.93       10.99      3.50 o 
   1   5  21        7.38        7.80      4.66 o 
   2   5  21       13.97       11.95      3.74 o 
   3   5  21      112.78      117.03      6.84 o 
   4   5  21       13.61       18.76      4.18 o 
   5   5  21        0.86       -1.90      4.44 o 
   6   5  21       88.77      107.62      8.36 o 
  -6   6  21      126.24      172.43     18.23 o 
  -5   6  21       16.74       16.11      5.62 o 
  -4   6  21      100.51      106.15      7.64 o 
  -3   6  21       11.03        7.79      3.46 o 
  -2   6  21        1.42        0.40      2.72 o 
  -1   6  21       20.02       15.30      3.39 o 
   0   6  21        0.17       -0.74      2.76 o 
   1   6  21       20.57       22.65      5.79 o 
   2   6  21        1.44        3.40      3.01 o 
   3   6  21       11.45        8.53      4.02 o 
   4   6  21      101.07      103.20      6.89 o 
   5   6  21       16.27       14.39      4.55 o 
   6   6  21      125.32      131.61     15.43 o 
  -5   7  21        9.55        7.84      5.45 o 
  -4   7  21        1.75        3.30      4.62 o 
  -3   7  21       46.64       53.77      4.65 o 
  -2   7  21        8.25        6.29      3.23 o 
  -1   7  21       45.22       42.19      4.10 o 
   0   7  21       27.80       29.63      3.84 o 
   1   7  21       44.57       46.55      4.48 o 
   2   7  21        8.27       10.52      4.75 o 
   3   7  21       45.54       47.86      4.83 o 
   4   7  21        1.65       -3.74      3.74 o 
   5   7  21        9.40       16.82      5.53 o 
  -5   8  21       22.41       18.40      6.33 o 
  -4   8  21      126.24      132.70      8.86 o 
  -3   8  21       98.72      100.96      6.38 o 
  -2   8  21        2.31       -2.14      3.05 o 
  -1   8  21       31.66       40.44      4.13 o 
   0   8  21       87.79       83.26      5.10 o 
   1   8  21       31.25       48.69      4.62 o 
   2   8  21        2.30        4.99      3.61 o 
   3   8  21       97.24      105.16      8.31 o 
   4   8  21      126.81      129.67      7.98 o 
   5   8  21       22.55       24.78     10.64 o 
  -4   9  21       33.57       49.20      5.98 o 
  -3   9  21       31.01       33.48      4.57 o 
  -2   9  21       57.27       60.02      6.74 o 
  -1   9  21       66.17       65.28      6.08 o 
   0   9  21       46.83       46.05      5.53 o 
   1   9  21       66.66       62.84      5.96 o 
   2   9  21       57.46       61.89      5.77 o 
   3   9  21       31.78       39.21      6.23 o 
  -3  10  21       68.23       85.13      8.11 o 
  -2  10  21        2.07       -1.10      3.66 o 
  -1  10  21       14.16       16.34      4.37 o 
   0  10  21       50.52       67.34      7.12 o 
   1  10  21       14.65       10.11      4.53 o 
   2  10  21        2.16        8.98      8.44 o 
  -1  11  21      116.67      128.11     11.19 o 
   0  11  21       13.03       33.35      8.26 o 
   0   0  22      738.40      697.96     22.62 o 
   1   0  22       12.06        8.01      4.89 o 
   2   0  22       32.94       33.16      5.00 o 
   3   0  22       15.25       14.81      4.50 o 
   4   0  22        1.25        2.80      5.39 o 
   5   0  22       11.95       11.46      5.78 o 
   6   0  22        5.60       18.23      9.86 o 
  -6   1  22        2.57        5.98      8.24 o 
  -5   1  22       11.00       12.53      4.70 o 
  -4   1  22        3.08       -3.79      3.79 o 
  -3   1  22      203.88      203.21      9.42 o 
  -2   1  22        8.18       13.27      5.81 o 
  -1   1  22       61.45       71.39      6.19 o 
   0   1  22        0.02       -2.91      3.51 o 
   1   1  22       60.74       67.65      5.39 o 
   2   1  22        8.13       13.09      3.85 o 
   3   1  22      210.43      189.51      7.90 o 
   4   1  22        2.88        3.15      4.00 o 
   5   1  22       11.56       15.25      5.57 o 
   6   1  22        2.76        8.47      9.22 o 
  -6   2  22       49.58       65.26     12.69 o 
  -5   2  22       65.94       68.36      6.80 o 
  -4   2  22      186.00      181.52     14.91 o 
  -3   2  22        7.12        8.30      4.24 o 
  -2   2  22       28.39       29.11      5.13 o 
  -1   2  22       70.60       82.85      6.49 o 
   0   2  22      779.27      754.82     18.45 o 
   1   2  22       68.36       75.03      5.50 o 
   2   2  22       28.27       34.70      4.56 o 
   3   2  22        7.57        5.68      3.69 o 
   4   2  22      191.12      184.56      7.59 o 
   5   2  22       64.34       71.25      7.53 o 
   6   2  22       49.33       66.92     12.59 o 
  -6   3  22       94.62      110.81     15.63 o 
  -5   3  22       18.69       26.97      5.79 o 
  -4   3  22       16.46       11.97      4.89 o 
  -3   3  22       81.68       92.72      5.71 o 
  -2   3  22       25.52       27.02      5.11 o 
  -1   3  22       42.70       39.65      5.22 o 
   0   3  22        0.02        4.70      3.89 o 
   1   3  22       42.20       39.51      5.06 o 
   2   3  22       26.26       26.94      4.25 o 
   3   3  22       83.31       84.22      5.62 o 
   4   3  22       15.95       18.26      4.44 o 
   5   3  22       19.31       30.97      6.14 o 
   6   3  22       94.57      137.28     15.33 o 
  -6   4  22       51.53       50.54     12.59 o 
  -5   4  22       33.44       41.58      6.15 o 
  -4   4  22        7.34        9.83      4.52 o 
  -3   4  22       13.65       16.41      3.77 o 
  -2   4  22        5.48        9.29      3.45 o 
  -1   4  22      123.57      101.25      5.90 o 
   0   4  22       94.89      101.02      6.74 o 
   1   4  22      118.90      119.22      7.20 o 
   2   4  22        5.82        2.67      3.90 o 
   3   4  22       13.74       19.13      3.95 o 
   4   4  22        7.37        6.64      3.93 o 
   5   4  22       32.19       42.86      6.56 o 
   6   4  22       52.20       56.22     11.78 o 
  -5   5  22       13.49       14.51      5.68 o 
  -4   5  22       36.09       33.49     11.20 o 
  -3   5  22        5.96        6.05      3.47 o 
  -2   5  22       31.54       33.55      4.35 o 
  -1   5  22      184.15      158.96      6.63 o 
   0   5  22       43.94       37.81      9.95 o 
   1   5  22      184.08      185.66      8.54 o 
   2   5  22       32.67       30.80      4.74 o 
   3   5  22        6.57        1.88      3.79 o 
   4   5  22       36.59       31.52      5.90 o 
   5   5  22       13.73       13.58      9.52 o 
  -5   6  22      116.03      126.24     12.26 o 
  -4   6  22       16.67       11.54      5.18 o 
  -3   6  22       14.83       11.14      4.83 o 
  -2   6  22       41.85       42.99      4.73 o 
  -1   6  22       15.82       11.66      3.42 o 
   0   6  22       18.76       32.74      4.43 o 
   1   6  22       17.45       11.97      3.67 o 
   2   6  22       42.79       43.15      4.43 o 
   3   6  22       14.54       13.15      3.85 o 
   4   6  22       16.26       11.88      6.52 o 
   5   6  22      116.84      145.99     16.31 o 
  -5   7  22        1.91       -1.14      7.31 o 
  -4   7  22       30.23       36.75      6.33 o 
  -3   7  22        6.34        9.36      3.52 o 
  -2   7  22       76.33       77.14      6.37 o 
  -1   7  22       31.17       30.80      4.08 o 
   0   7  22        0.26        2.54      3.45 o 
   1   7  22       31.64       30.58      4.63 o 
   2   7  22       76.28       90.99      6.27 o 
   3   7  22        6.41        3.87      4.51 o 
   4   7  22       30.60       40.16      5.69 o 
   5   7  22        1.76        1.62      9.05 o 
  -4   8  22       87.08       99.25     12.00 o 
  -3   8  22       47.64       56.08      5.03 o 
  -2   8  22       25.60       33.21      4.38 o 
  -1   8  22       60.06       64.78      8.31 o 
   0   8  22        0.08        4.11      3.73 o 
   1   8  22       58.22       59.08      5.94 o 
   2   8  22       24.94       27.74      4.85 o 
   3   8  22       46.98       64.33      7.43 o 
   4   8  22       87.27       75.63     14.48 o 
  -3   9  22        6.79        7.70      4.66 o 
  -2   9  22       23.11       25.37      4.33 o 
  -1   9  22       19.11       24.78      4.80 o 
   0   9  22        0.55       -1.05      4.12 o 
   1   9  22       19.45       19.96      4.68 o 
   2   9  22       23.14       34.71      9.99 o 
  -2  10  22       54.72       65.88      8.58 o 
  -1  10  22       38.46       44.07      7.28 o 
   0  10  22        6.48        5.25     12.68 o 
   1  10  22       37.65       48.18      7.52 o 
   1   0  23      298.02      317.24     10.20 o 
   2   0  23        4.71        8.99      4.52 o 
   3   0  23       76.80       84.65     10.24 o 
   4   0  23       12.37       18.05      5.12 o 
   5   0  23       25.10       15.44      6.00 o 
   6   0  23       70.22       62.46     12.90 o 
  -6   1  23       16.26       37.68     11.61 o 
  -5   1  23       11.65       13.68      6.22 o 
  -4   1  23       79.93       89.17      7.33 o 
  -3   1  23       18.92       20.51      5.05 o 
  -2   1  23      349.62      315.41     17.54 o 
  -1   1  23        2.87       -3.15      3.75 o 
   0   1  23        1.89        1.87      3.57 o 
   1   1  23        2.82        0.02      3.79 o 
   2   1  23      349.95      315.41     13.49 o 
   3   1  23       18.26       22.20      6.32 o 
   4   1  23       81.67       95.72      6.30 o 
   5   1  23       11.84        8.80      5.53 o 
   6   1  23       16.68       20.43     10.16 o 
  -5   2  23       78.23       77.94      7.41 o 
  -4   2  23       12.87       10.00      4.99 o 
  -3   2  23       26.01       24.40      5.29 o 
  -2   2  23       26.12       21.88      4.91 o 
  -1   2  23      220.32      252.26     10.88 o 
   0   2  23       35.87       46.93      5.62 o 
   1   2  23      220.21      230.29      8.83 o 
   2   2  23       26.38       13.04      4.02 o 
   3   2  23       25.65       27.55      4.48 o 
   4   2  23       13.83       14.01      4.80 o 
   5   2  23       79.92       90.57     11.42 o 
  -5   3  23       54.88       54.57      7.01 o 
  -4   3  23       19.61       27.09      5.64 o 
  -3   3  23       59.91       69.22      5.36 o 
  -2   3  23       91.63       92.63      6.93 o 
  -1   3  23       10.17        7.30      4.33 o 
   0   3  23      158.60      136.98      8.00 o 
   1   3  23       10.88       12.94      4.63 o 
   2   3  23       91.37       91.12      5.88 o 
   3   3  23       59.88       69.85      5.49 o 
   4   3  23       20.61       22.78      4.84 o 
   5   3  23       54.19       58.58     12.93 o 
  -5   4  23       75.85      101.69      8.18 o 
  -4   4  23       89.98       99.96      8.07 o 
  -3   4  23        7.66        8.41      3.84 o 
  -2   4  23       13.80       18.31      4.04 o 
  -1   4  23       30.67       29.87      5.09 o 
   0   4  23       48.07       44.81      5.50 o 
   1   4  23       29.07       34.85      5.20 o 
   2   4  23       13.24       12.87      3.96 o 
   3   4  23        7.79        8.27      3.77 o 
   4   4  23       89.06      108.48      7.18 o 
   5   4  23       75.05       83.29     13.54 o 
  -5   5  23        9.02        9.89     10.79 o 
  -4   5  23        4.23        4.77      5.10 o 
  -3   5  23       75.73       86.74      5.88 o 
  -2   5  23       59.35       59.96      5.35 o 
  -1   5  23       77.69       74.97      5.61 o 
   0   5  23      273.41      260.08      9.45 o 
   1   5  23       80.67       76.16      6.48 o 
   2   5  23       58.12       62.43      5.85 o 
   3   5  23       76.91       89.67      8.08 o 
   4   5  23        4.52        3.38      5.48 o 
   5   5  23        8.84       12.15      9.42 o 
  -4   6  23      111.20      120.36      8.68 o 
  -3   6  23       37.79       32.31      5.77 o 
  -2   6  23       24.28       31.47      4.65 o 
  -1   6  23        8.05       10.07      3.92 o 
   0   6  23      111.02      109.29      6.32 o 
   1   6  23        8.45       15.47      4.04 o 
   2   6  23       24.83       36.99      5.03 o 
   3   6  23       37.59       36.02      6.27 o 
   4   6  23      111.21       88.60     14.18 o 
  -4   7  23        0.74       -3.67      5.50 o 
  -3   7  23       66.94       76.71      7.61 o 
  -2   7  23       69.05       82.48      6.21 o 
  -1   7  23        9.40        7.47      3.92 o 
   0   7  23        5.67       11.31      4.21 o 
   1   7  23        9.63        4.01      4.22 o 
   2   7  23       69.04       83.45     17.41 o 
   3   7  23       67.83       65.30      7.56 o 
   4   7  23        0.65       -8.64      8.64 o 
  -3   8  23       58.56       59.24      7.14 o 
  -2   8  23       12.97       24.53      4.89 o 
  -1   8  23       14.29       15.04      4.39 o 
   0   8  23       66.23       71.65      6.50 o 
   1   8  23       14.46       21.08      5.13 o 
   2   8  23       13.19       22.09      6.34 o 
  -2   9  23       11.40        9.20      5.10 o 
  -1   9  23       10.45       11.33      6.02 o 
   0   9  23        9.26       11.98      6.14 o 
   1   9  23       10.83       11.40      5.86 o 
   0   0  24       96.29       73.90      9.17 o 
   1   0  24        3.94        4.19      3.91 o 
   2   0  24       19.14       16.91      4.42 o 
   3   0  24       52.17       71.82      6.95 o 
   4   0  24      113.22      106.22     13.39 o 
   5   0  24       28.54       57.57     12.36 o 
  -5   1  24       93.68       76.44     13.57 o 
  -4   1  24        2.31        9.17      5.18 o 
  -3   1  24      210.22      199.18      9.97 o 
  -2   1  24        8.84       16.92      4.95 o 
  -1   1  24       94.46       91.07      6.34 o 
   0   1  24       10.11        8.07      4.10 o 
   1   1  24       95.63      110.72      8.64 o 
   2   1  24        9.29       10.29      4.15 o 
   3   1  24      209.63      222.39      9.06 o 
   4   1  24        2.14        2.41      4.85 o 
   5   1  24       93.14       80.06      9.49 o 
  -5   2  24       33.09       47.57     11.92 o 
  -4   2  24      127.19      145.42     11.27 o 
  -3   2  24       14.09       15.57      5.27 o 
  -2   2  24       47.79       49.71      5.92 o 
  -1   2  24       15.72       14.19      4.63 o 
   0   2  24        0.87        2.95      3.88 o 
   1   2  24       16.64       13.95      4.29 o 
   2   2  24       47.88       37.95      4.95 o 
   3   2  24       14.75       11.81      4.34 o 
   4   2  24      123.77      153.17     13.85 o 
   5   2  24       34.27       37.51     11.48 o 
  -5   3  24       21.69       21.47     10.16 o 
  -4   3  24       17.91       18.24     10.34 o 
  -3   3  24       79.52       74.25      7.24 o 
  -2   3  24        2.75       -4.08      6.30 o 
  -1   3  24      104.53      129.34      7.98 o 
   0   3  24       22.27       27.26      8.84 o 
   1   3  24      103.95      111.43      6.84 o 
   2   3  24        3.08        5.46      4.04 o 
   3   3  24       79.25       85.40      8.04 o 
   4   3  24       18.45       29.46      5.48 o 
   5   3  24       21.38       38.59     11.68 o 
  -4   4  24       59.06       68.21      7.26 o 
  -3   4  24       17.19       17.22      5.58 o 
  -2   4  24        9.17        6.95      3.82 o 
  -1   4  24      112.59      130.06     11.44 o 
   0   4  24       22.36       25.11      5.25 o 
   1   4  24      114.65      106.07      7.35 o 
   2   4  24        9.35        5.65      4.03 o 
   3   4  24       17.29       14.38      4.90 o 
   4   4  24       58.21       68.61     12.97 o 
  -4   5  24        6.67        3.58      5.26 o 
  -3   5  24        3.06        0.69      4.93 o 
  -2   5  24      100.61      104.43      6.59 o 
  -1   5  24       55.91       58.27      5.42 o 
   0   5  24      149.63      172.80      8.53 o 
   1   5  24       54.33       52.02      6.33 o 
   2   5  24      102.54       93.50      6.37 o 
   3   5  24        2.93       -0.62      5.47 o 
   4   5  24        7.12       10.40      9.79 o 
  -3   6  24       16.81       16.40      6.13 o 
  -2   6  24       58.02       63.80      5.76 o 
  -1   6  24       94.57      112.14      9.28 o 
   0   6  24        0.00       -2.85      3.81 o 
   1   6  24       93.80      112.14      6.63 o 
   2   6  24       58.15       60.77      6.15 o 
   3   6  24       16.48       14.28     10.84 o 
  -3   7  24       12.56       10.60      6.09 o 
  -2   7  24       69.72       85.98      6.40 o 
  -1   7  24       22.73       24.68      4.84 o 
   0   7  24        0.08        1.64      3.69 o 
   1   7  24       22.13       32.57      6.85 o 
   2   7  24       70.13       93.35      8.81 o 
   3   7  24       12.72        1.52     10.30 o 
  -1   8  24       26.97       32.83      6.05 o 
   0   8  24        0.05        4.65     11.21 o 
   1   8  24       27.01       33.57      7.06 o 
   1   0  25      107.68      119.56      7.03 o 
   2   0  25        8.54        3.82      4.47 o 
   3   0  25       14.96        6.24      4.82 o 
   4   0  25        0.24        7.90      9.12 o 
  -4   1  25       71.39       79.24     22.00 o 
  -3   1  25       22.34       32.87     10.37 o 
  -2   1  25       55.34       49.36      6.33 o 
  -1   1  25       16.90       18.90      4.57 o 
   0   1  25        0.08       -3.55      3.69 o 
   1   1  25       17.23       17.49      4.67 o 
   2   1  25       55.40       45.77      5.53 o 
   3   1  25       22.48       26.58      6.74 o 
   4   1  25       71.71       85.90     16.65 o 
  -4   2  25       52.45       58.26      8.96 o 
  -3   2  25       46.32       64.30     13.36 o 
  -2   2  25       33.21       31.62      5.86 o 
  -1   2  25       35.68       40.82      8.34 o 
   0   2  25       15.13       17.41      4.52 o 
   1   2  25       36.09       42.45      5.41 o 
   2   2  25       34.04       40.96      5.46 o 
   3   2  25       45.17       51.42      5.56 o 
   4   2  25       52.86       69.88      8.74 o 
  -4   3  25       37.62       43.63      8.47 o 
  -3   3  25       45.06       54.89      8.03 o 
  -2   3  25       85.08       75.75      7.02 o 
  -1   3  25       13.53       20.13      7.86 o 
   0   3  25        0.58        9.30      6.57 o 
   1   3  25       14.39       13.69      4.63 o 
   2   3  25       83.35       78.03      6.21 o 
   3   3  25       46.92       54.09      8.05 o 
   4   3  25       37.56       50.62      7.84 o 
  -3   4  25       38.38       49.55      6.93 o 
  -2   4  25       60.13       59.61      5.57 o 
  -1   4  25       48.90       51.66      6.56 o 
   0   4  25       69.60       47.13      6.30 o 
   1   4  25       49.83       57.59      6.61 o 
   2   4  25       61.12       63.20      6.66 o 
   3   4  25       38.46       52.89      8.16 o 
  -3   5  25       59.28       54.74      7.82 o 
  -2   5  25       35.47       41.83      5.49 o 
  -1   5  25      169.90      188.78     11.02 o 
   0   5  25        0.92        3.84      4.00 o 
   1   5  25      172.18      182.93      9.55 o 
   2   5  25       34.06       39.94      9.50 o 
   3   5  25       60.66       67.70      8.54 o 
  -2   6  25       32.29       28.44      5.06 o 
  -1   6  25       22.75       17.22      4.68 o 
   0   6  25       93.89      115.08      8.32 o 
   1   6  25       23.03       29.08      7.04 o 
   2   6  25       31.99       40.38      9.89 o 
  -1   7  25       83.80       99.57      9.72 o 
   0   7  25       61.77       73.43      9.02 o 
   1   7  25       84.78       96.19      9.40 o 
   0   0  26      101.75      105.39     10.06 o 
   1   0  26        4.53        9.37      4.78 o 
   2   0  26       42.58       43.56      5.73 o 
   3   0  26       18.53        8.86      6.00 o 
  -3   1  26      157.37      207.32     24.36 o 
  -2   1  26       89.66       87.71      6.86 o 
  -1   1  26        9.61       17.48      6.46 o 
   0   1  26       11.84       15.88      4.86 o 
   1   1  26        9.78       17.06      4.82 o 
   2   1  26       90.07       96.46      7.01 o 
   3   1  26      159.50      188.57     11.52 o 
  -3   2  26       23.74       32.93      8.42 o 
  -2   2  26       46.84       63.04      7.41 o 
  -1   2  26       26.67       23.15      5.18 o 
   0   2  26       82.62       74.10      6.40 o 
   1   2  26       27.06       30.00      5.26 o 
   2   2  26       47.69       62.03      7.30 o 
   3   2  26       23.28       31.44      7.45 o 
  -2   3  26       86.68       80.04      7.90 o 
  -1   3  26       14.40       12.92      7.89 o 
   0   3  26        0.09       -5.54      7.74 o 
   1   3  26       14.93       19.02      4.81 o 
   2   3  26       89.14       82.63     13.90 o 
   3   3  26      112.89      140.52     16.51 o 
  -2   4  26       54.98       58.46      6.04 o 
  -1   4  26       53.49       60.83      6.99 o 
   0   4  26      101.16      115.03      8.38 o 
   1   4  26       53.54       48.89      9.37 o 
   2   4  26       55.62       67.41     17.93 o 
  -1   5  26       57.68       66.52      7.45 o 
   0   5  26       13.83       20.91      5.71 o 
   1   5  26       58.95       66.99      8.69 o 
   1   0  27      123.37      134.55      8.13 o 
  -1   1  27       18.56       22.86      5.33 o 
   0   1  27        3.48        4.00      4.77 o 
   1   1  27       18.04       34.61      6.70 o 
  -1   2  27       41.07       41.72      7.42 o 
   0   2  27       42.52       52.40      6.31 o 
   1   2  27       41.84       43.70      7.60 o 
   0   3  27        8.91        9.35     14.52 o 
                                                 
